# Supplementary material for: Di-μ-chlorido-bis­{[2-(morpholinometh­yl)phenyl-κ2 C 1,N]palladium(II)}
Source: Acta Crystallogr Sect E Struct Rep Online. 2008 Jul 23;64(Pt 8):m1057–8. doi: 10.1107/S1600536808022575 (PMC2961971; doi:10.1107/S1600536808022575)
Supplement: Supplementary file 1 [file e-64-m1057-sup1.cif]

##############################################################################
###                                                                        ###
###        Electronic paper (Acta Crystallographica Section E)             ###
###                                                                        ###
##############################################################################
#                                                                            #
# This CIF contains the data in a paper accepted for publication in Acta     #
# Crystallographica Section E. It conforms to the requirements of Notes      #
# for Authors for Section E, and has been peer reviewed under the auspices   #
# of the IUCr Commission on Journals.                                        #
#                                                                            #
# Full details of the Crystallographic Information File format               #
# are given in the paper "The Crystallographic Information File (CIF):       #
# a New Standard Archive File for Crystallography" by S. R. Hall, F. H.      #
# Allen and I. D. Brown [Acta Cryst. (1991), A47, 655-685].                  #
#                                                                            #
# The current version of the core CIF dictionary is obtainable from          #
# ftp://ftp.iucr.org/pub/cif_core.dic. The current version number is 2.4.    #
#                                                                            #
# Software is freely available for graphical display of the structure(s) in  #
# this CIF.  For information consult the CIF home page http://www.iucr.org/  #
# cif/home.html                                                              #
#                                                                            #
# This file may be used for bona fide research purposes within the           #
# scientific community so long as proper attribution is given to the journal # 
# article from which it was obtained.                                        #
#                                                                            #
##############################################################################
                                             
data_I
_audit_creation_method     SHELXL-97
_chemical_name_systematic
;
Di-\m-chlorido-bis{[2-(morpholinomethyl)phenyl-\k^2^C^1^,<i>N</i>]palladium(II)}
;
_chemical_name_common     ?
_chemical_formula_moiety     'C22 H28 Cl2 N2 O2 Pd2'
_chemical_formula_sum     'C22 H28 Cl2 N2 O2 Pd2'
_chemical_formula_iupac     '[Pd2 (C11 H14 N O)2 Cl2]'
_chemical_formula_weight     636.20
_chemical_melting_point     ?
_symmetry_cell_setting     'monoclinic'
_symmetry_space_group_name_H-M     'P 21/c'
_symmetry_space_group_name_Hall     '-P 2ybc'
loop_
    _symmetry_equiv_pos_as_xyz
    'x, y, z'
    '-x, y+1/2, -z+1/2'
    '-x, -y, -z'
    'x, -y-1/2, z-1/2'
_cell_length_a     8.1234(6)
_cell_length_b     16.4437(13)
_cell_length_c     8.8298(7)
_cell_angle_alpha     90.00
_cell_angle_beta     101.9570(10)
_cell_angle_gamma     90.00
_cell_volume     1153.88(15)
_cell_formula_units_Z     2
_cell_measurement_reflns_used     4334
_cell_measurement_theta_min     2.48
_cell_measurement_theta_max     27.27
_cell_measurement_temperature     297(2)
_exptl_crystal_description     'block'
_exptl_crystal_colour     'yellow'
_exptl_crystal_size_max     0.22
_exptl_crystal_size_mid     0.17
_exptl_crystal_size_min     0.17
_exptl_crystal_density_diffrn     1.831
_exptl_crystal_density_meas     ?
_exptl_crystal_density_method     'not measured'
_exptl_crystal_F_000     632
_exptl_absorpt_coefficient_mu     1.811
_exptl_absorpt_correction_type     'multi-scan'
_exptl_absorpt_process_details     '(SADABS; Bruker, 2000)'
_exptl_absorpt_correction_T_min     0.677
_exptl_absorpt_correction_T_max     0.733
_exptl_special_details
;
;
_diffrn_ambient_temperature     297(2)
_diffrn_radiation_type     MoK\a
_diffrn_radiation_wavelength     0.71073
_diffrn_radiation_source     'fine-focus sealed tube'
_diffrn_radiation_monochromator     graphite
_diffrn_measurement_device_type     'Bruker SMART APEX CCD area-detector'
_diffrn_measurement_method     '\f and \w'
_diffrn_detector_area_resol_mean     ?
_diffrn_reflns_number     9118
_diffrn_reflns_av_R_equivalents     0.0264
_diffrn_reflns_av_sigmaI/netI     0.0239
_diffrn_reflns_theta_min     2.48
_diffrn_reflns_theta_max     26.36
_diffrn_reflns_theta_full     26.36
_diffrn_measured_fraction_theta_max     1.000
_diffrn_measured_fraction_theta_full     1.000
_diffrn_reflns_limit_h_min     -10
_diffrn_reflns_limit_h_max     10
_diffrn_reflns_limit_k_min     -20
_diffrn_reflns_limit_k_max     20
_diffrn_reflns_limit_l_min     -11
_diffrn_reflns_limit_l_max     11
_diffrn_standards_number     ?
_diffrn_standards_interval_count     ?
_diffrn_standards_interval_time     ?
_diffrn_standards_decay_%     ?
_refine_special_details
;
 Refinement of F^2^ against ALL reflections.  The weighted R-factor wR and
 goodness of fit S are based on F^2^, conventional R-factors R are based
 on F, with F set to zero for negative F^2^. The threshold expression of
 F^2^ > 2sigma(F^2^) is used only for calculating R-factors(gt) etc. and is
 not relevant to the choice of reflections for refinement.  R-factors based
 on F^2^ are statistically about twice as large as those based on F, and R-
 factors based on ALL data will be even larger.
;
_reflns_number_total     2354
_reflns_number_gt     2245
_reflns_threshold_expression     I>2\s(I)
_refine_ls_structure_factor_coef     Fsqd
_refine_ls_matrix_type     full
_refine_ls_R_factor_all     0.0303
_refine_ls_R_factor_gt     0.0281
_refine_ls_wR_factor_gt     0.0577
_refine_ls_wR_factor_ref     0.0585
_refine_ls_goodness_of_fit_ref     1.152
_refine_ls_restrained_S_all     1.152
_refine_ls_number_reflns     2354
_refine_ls_number_parameters     137
_refine_ls_number_restraints     0
_refine_ls_hydrogen_treatment     constr
_refine_ls_weighting_scheme     calc
_refine_ls_weighting_details
         'calc w=1/[\s^2^(Fo^2^)+(0.0166P)^2^+1.0911P] where P=(Fo^2^+2Fc^2^)/3'
_atom_sites_solution_hydrogens     geom
_atom_sites_solution_primary     direct
_atom_sites_solution_secondary     difmap
_refine_ls_shift/su_max     0.002
_refine_ls_shift/su_mean     0.000
_refine_diff_density_max     0.492
_refine_diff_density_min     -0.429
_refine_ls_extinction_method     none
_refine_ls_extinction_coef     ?
loop_
    _atom_type_symbol
    _atom_type_description
    _atom_type_scat_dispersion_real
    _atom_type_scat_dispersion_imag
    _atom_type_scat_source
    'C' 'C' 0.0033 0.0016
                         'International Tables Vol C Tables 4.2.6.8 and 6.1.1.4'
    'H' 'H' 0.0000 0.0000
                         'International Tables Vol C Tables 4.2.6.8 and 6.1.1.4'
    'N' 'N' 0.0061 0.0033
                         'International Tables Vol C Tables 4.2.6.8 and 6.1.1.4'
    'O' 'O' 0.0106 0.0060
                         'International Tables Vol C Tables 4.2.6.8 and 6.1.1.4'
    'Cl' 'Cl' 0.1484 0.1585
                         'International Tables Vol C Tables 4.2.6.8 and 6.1.1.4'
    'Pd' 'Pd' -0.9988 1.0072
                         'International Tables Vol C Tables 4.2.6.8 and 6.1.1.4'
_computing_data_collection     'SMART (Bruker, 2000)'
_computing_cell_refinement     'SMART (Bruker, 2000)'
_computing_data_reduction     'SAINT-Plus (Bruker, 2001)'
_computing_structure_solution     'SHELXS97 (Sheldrick, 2008)'
_computing_structure_refinement     'SHELXL97 (Sheldrick, 2008)'
_computing_molecular_graphics     'DIAMOND (Brandenburg & Putz, 2006)'
_computing_publication_material     'publCIF (Westrip, 2008)'
loop_
    _atom_site_type_symbol
    _atom_site_label
    _atom_site_fract_x
    _atom_site_fract_y
    _atom_site_fract_z
    _atom_site_U_iso_or_equiv
    _atom_site_adp_type
    _atom_site_calc_flag
    _atom_site_refinement_flags
    _atom_site_occupancy
    _atom_site_disorder_assembly
    _atom_site_disorder_group
    Pd Pd1 0.32057(3) 0.559622(13) 0.02382(2) 0.03252(8) Uani d . 1 . .
    Cl Cl1 0.41182(11) 0.49501(6) -0.17788(9) 0.0591(3) Uani d . 1 . .
    O O1 0.4523(3) 0.69670(15) 0.4417(3) 0.0524(6) Uani d . 1 . .
    N N1 0.2135(3) 0.61896(14) 0.1932(3) 0.0311(5) Uani d . 1 . .
    C C1 0.1119(3) 0.59843(17) -0.1126(3) 0.0332(6) Uani d . 1 . .
    C C2 -0.0122(4) 0.62200(19) -0.0349(4) 0.0382(7) Uani d . 1 . .
    C C3 -0.1640(4) 0.6534(2) -0.1153(4) 0.0564(10) Uani d . 1 . .
    H H3 -0.2460 0.6700 -0.0624 0.068 Uiso calc R 1 . .
    C C4 -0.1921(4) 0.6598(2) -0.2752(4) 0.0578(10) Uani d . 1 . .
    H H4 -0.2932 0.6811 -0.3296 0.069 Uiso calc R 1 . .
    C C5 -0.0721(4) 0.6349(2) -0.3534(4) 0.0494(8) Uani d . 1 . .
    H H5 -0.0930 0.6382 -0.4608 0.059 Uiso calc R 1 . .
    C C6 0.0798(4) 0.60484(19) -0.2732(4) 0.0401(7) Uani d . 1 . .
    H H6 0.1614 0.5888 -0.3270 0.048 Uiso calc R 1 . .
    C C7 0.0286(4) 0.6089(2) 0.1360(4) 0.0426(7) Uani d . 1 . .
    H H7A -0.0318 0.6480 0.1864 0.051 Uiso calc R 1 . .
    H H7B -0.0055 0.5547 0.1601 0.051 Uiso calc R 1 . .
    C C8 0.2571(4) 0.5867(2) 0.3546(3) 0.0437(8) Uani d . 1 . .
    H H8A 0.2506 0.5278 0.3510 0.052 Uiso calc R 1 . .
    H H8B 0.1743 0.6059 0.4112 0.052 Uiso calc R 1 . .
    C C9 0.4285(4) 0.6111(2) 0.4406(4) 0.0493(8) Uani d . 1 . .
    H H9A 0.4448 0.5917 0.5464 0.059 Uiso calc R 1 . .
    H H9B 0.5125 0.5854 0.3929 0.059 Uiso calc R 1 . .
    C C10 0.4272(4) 0.7249(2) 0.2865(4) 0.0497(8) Uani d . 1 . .
    H H10A 0.5065 0.6983 0.2344 0.060 Uiso calc R 1 . .
    H H10B 0.4479 0.7830 0.2862 0.060 Uiso calc R 1 . .
    C C11 0.2517(4) 0.70759(18) 0.2014(3) 0.0378(7) Uani d . 1 . .
    H H11A 0.1730 0.7351 0.2529 0.045 Uiso calc R 1 . .
    H H11B 0.2365 0.7292 0.0972 0.045 Uiso calc R 1 . .
loop_
    _atom_site_aniso_label
    _atom_site_aniso_U_11
    _atom_site_aniso_U_22
    _atom_site_aniso_U_33
    _atom_site_aniso_U_12
    _atom_site_aniso_U_13
    _atom_site_aniso_U_23
    Pd1 0.03461(14) 0.03664(14) 0.02611(12) 0.00850(9) 0.00582(9) 0.00045(9)
    Cl1 0.0574(5) 0.0891(7) 0.0284(4) 0.0394(5) 0.0034(4) -0.0061(4)
    O1 0.0565(14) 0.0596(15) 0.0356(12) 0.0015(12) -0.0028(10) -0.0127(11)
    N1 0.0336(12) 0.0330(12) 0.0270(12) -0.0006(10) 0.0071(10) -0.0009(10)
    C1 0.0313(14) 0.0282(14) 0.0368(16) 0.0048(12) -0.0006(12) 0.0000(12)
    C2 0.0324(15) 0.0417(17) 0.0391(17) -0.0050(13) 0.0039(13) -0.0066(13)
    C3 0.0319(17) 0.077(3) 0.057(2) 0.0086(17) 0.0022(16) -0.0190(19)
    C4 0.0371(18) 0.069(2) 0.057(2) 0.0090(17) -0.0122(16) -0.0084(19)
    C5 0.0468(19) 0.056(2) 0.0398(18) 0.0014(16) -0.0038(15) 0.0025(16)
    C6 0.0390(16) 0.0432(17) 0.0365(16) 0.0032(14) 0.0043(13) 0.0025(14)
    C7 0.0344(16) 0.0509(19) 0.0446(18) -0.0057(14) 0.0131(14) -0.0087(15)
    C8 0.060(2) 0.0444(18) 0.0291(16) 0.0036(16) 0.0144(15) 0.0038(13)
    C9 0.059(2) 0.059(2) 0.0274(16) 0.0164(17) 0.0032(15) 0.0011(15)
    C10 0.050(2) 0.050(2) 0.0455(19) -0.0111(16) 0.0020(15) -0.0035(16)
    C11 0.0464(17) 0.0309(15) 0.0343(16) 0.0022(13) 0.0042(13) -0.0015(12)
_geom_special_details
;
All e.s.d.'s (except the e.s.d. in the dihedral angle between two l.s.
planes) are estimated using the full covariance matrix. The cell e.s.d.'s
are taken into account individually in the estimation of e.s.d.'s in
distances, angles and torsion angles; correlations between e.s.d.'s in
cell parameters are only used when they are defined by crystal symmetry.
An approximate (isotropic) treatment of cell e.s.d.'s is used for
estimating e.s.d.'s involving l.s. planes.
;
loop_
    _geom_bond_atom_site_label_1
    _geom_bond_atom_site_label_2
    _geom_bond_site_symmetry_2
    _geom_bond_distance
    _geom_bond_publ_flag
    Pd1 Cl1 3_665 2.4815(8) ?
    Cl1 Pd1 . 2.3232(8) yes
    Cl1 Pd1 3_665 2.4815(8) yes
    N1 Pd1 . 2.118(2) yes
    C1 C2 . 1.387(4) ?
    C1 C6 . 1.392(4) ?
    C1 Pd1 . 1.971(3) yes
    C2 C3 . 1.389(4) ?
    C2 C7 . 1.492(4) ?
    C3 C4 . 1.387(5) ?
    C3 H3 . 0.9300 ?
    C4 C5 . 1.369(5) ?
    C4 H4 . 0.9300 ?
    C5 C6 . 1.381(4) ?
    C5 H5 . 0.9300 ?
    C6 H6 . 0.9300 ?
    C7 N1 . 1.492(4) ?
    C7 H7A . 0.9700 ?
    C7 H7B . 0.9700 ?
    C8 N1 . 1.493(4) ?
    C8 C9 . 1.496(5) ?
    C8 H8A . 0.9700 ?
    C8 H8B . 0.9700 ?
    C9 O1 . 1.421(4) ?
    C9 H9A . 0.9700 ?
    C9 H9B . 0.9700 ?
    C10 O1 . 1.421(4) ?
    C10 C11 . 1.495(4) ?
    C10 H10A . 0.9700 ?
    C10 H10B . 0.9700 ?
    C11 N1 . 1.489(4) ?
    C11 H11A . 0.9700 ?
    C11 H11B . 0.9700 ?
loop_
    _geom_angle_atom_site_label_1
    _geom_angle_atom_site_label_2
    _geom_angle_atom_site_label_3
    _geom_angle_site_symmetry_1
    _geom_angle_site_symmetry_3
    _geom_angle
    _geom_angle_publ_flag
    Cl1 Pd1 Cl1 . 3_665 82.66(3) yes
    N1 Pd1 Cl1 . . 174.34(7) yes
    N1 Pd1 Cl1 . 3_665 102.76(6) yes
    C1 Pd1 Cl1 . . 92.88(9) yes
    C1 Pd1 Cl1 . 3_665 175.53(9) yes
    C1 Pd1 N1 . . 81.69(11) yes
    Pd1 Cl1 Pd1 . 3_665 97.34(3) yes
    C10 O1 C9 . . 108.9(2) ?
    C7 N1 C8 . . 107.9(2) ?
    C7 N1 Pd1 . . 104.01(17) yes
    C8 N1 Pd1 . . 117.35(18) yes
    C11 N1 Pd1 . . 111.92(17) yes
    C11 N1 C7 . . 108.0(2) ?
    C11 N1 C8 . . 107.2(2) ?
    C2 C1 C6 . . 118.8(3) ?
    C2 C1 Pd1 . . 114.2(2) ?
    C6 C1 Pd1 . . 127.1(2) ?
    C1 C2 C3 . . 120.7(3) ?
    C1 C2 C7 . . 115.4(3) ?
    C3 C2 C7 . . 123.9(3) ?
    C4 C3 C2 . . 119.4(3) ?
    C4 C3 H3 . . 120.3 ?
    C2 C3 H3 . . 120.3 ?
    C5 C4 C3 . . 120.4(3) ?
    C5 C4 H4 . . 119.8 ?
    C3 C4 H4 . . 119.8 ?
    C4 C5 C6 . . 120.2(3) ?
    C4 C5 H5 . . 119.9 ?
    C6 C5 H5 . . 119.9 ?
    C5 C6 C1 . . 120.5(3) ?
    C5 C6 H6 . . 119.7 ?
    C1 C6 H6 . . 119.7 ?
    N1 C7 C2 . . 108.9(2) ?
    N1 C7 H7A . . 109.9 ?
    C2 C7 H7A . . 109.9 ?
    N1 C7 H7B . . 109.9 ?
    C2 C7 H7B . . 109.9 ?
    H7A C7 H7B . . 108.3 ?
    N1 C8 C9 . . 113.6(3) ?
    N1 C8 H8A . . 108.8 ?
    C9 C8 H8A . . 108.8 ?
    N1 C8 H8B . . 108.8 ?
    C9 C8 H8B . . 108.8 ?
    H8A C8 H8B . . 107.7 ?
    O1 C9 C8 . . 112.4(3) ?
    O1 C9 H9A . . 109.1 ?
    C8 C9 H9A . . 109.1 ?
    O1 C9 H9B . . 109.1 ?
    C8 C9 H9B . . 109.1 ?
    H9A C9 H9B . . 107.9 ?
    O1 C10 C11 . . 110.8(3) ?
    O1 C10 H10A . . 109.5 ?
    C11 C10 H10A . . 109.5 ?
    O1 C10 H10B . . 109.5 ?
    C11 C10 H10B . . 109.5 ?
    H10A C10 H10B . . 108.1 ?
    N1 C11 C10 . . 112.2(3) ?
    N1 C11 H11A . . 109.2 ?
    C10 C11 H11A . . 109.2 ?
    N1 C11 H11B . . 109.2 ?
    C10 C11 H11B . . 109.2 ?
    H11A C11 H11B . . 107.9 ?
loop_
    _geom_torsion_atom_site_label_1
    _geom_torsion_atom_site_label_2
    _geom_torsion_atom_site_label_3
    _geom_torsion_atom_site_label_4
    _geom_torsion_site_symmetry_1
    _geom_torsion_site_symmetry_2
    _geom_torsion_site_symmetry_3
    _geom_torsion_site_symmetry_4
    _geom_torsion
    _geom_torsion_publ_flag
    Pd1 Cl1 Pd1 C1 3_665 . . . -179.66(9) ?
    Pd1 Cl1 Pd1 Cl1 3_665 . . 3_665 0.0 ?
    C11 N1 Pd1 C1 . . . . -84.42(19) ?
    C7 N1 Pd1 C1 . . . . 31.98(19) ?
    C8 N1 Pd1 C1 . . . . 151.0(2) ?
    C11 N1 Pd1 Cl1 . . . 3_665 96.05(18) ?
    C7 N1 Pd1 Cl1 . . . 3_665 -147.55(17) ?
    C8 N1 Pd1 Cl1 . . . 3_665 -28.5(2) ?
    C6 C1 C2 C3 . . . . -1.6(5) ?
    Pd1 C1 C2 C3 . . . . 177.7(3) ?
    C6 C1 C2 C7 . . . . 176.8(3) ?
    Pd1 C1 C2 C7 . . . . -3.9(3) ?
    C1 C2 C3 C4 . . . . 1.1(5) ?
    C7 C2 C3 C4 . . . . -177.1(3) ?
    C2 C3 C4 C5 . . . . 0.4(6) ?
    C3 C4 C5 C6 . . . . -1.4(6) ?
    C4 C5 C6 C1 . . . . 0.9(5) ?
    C2 C1 C6 C5 . . . . 0.6(5) ?
    Pd1 C1 C6 C5 . . . . -178.6(2) ?
    C1 C2 C7 N1 . . . . 32.1(4) ?
    C3 C2 C7 N1 . . . . -149.6(3) ?
    N1 C8 C9 O1 . . . . 54.4(4) ?
    O1 C10 C11 N1 . . . . -61.0(4) ?
    C10 C11 N1 C7 . . . . 168.6(3) ?
    C10 C11 N1 C8 . . . . 52.6(3) ?
    C10 C11 N1 Pd1 . . . . -77.4(3) ?
    C2 C7 N1 C11 . . . . 77.7(3) ?
    C2 C7 N1 C8 . . . . -166.7(3) ?
    C2 C7 N1 Pd1 . . . . -41.4(3) ?
    C9 C8 N1 C11 . . . . -49.5(3) ?
    C9 C8 N1 C7 . . . . -165.6(3) ?
    C9 C8 N1 Pd1 . . . . 77.4(3) ?
    C11 C10 O1 C9 . . . . 61.6(4) ?
    C8 C9 O1 C10 . . . . -58.5(4) ?
    C2 C1 Pd1 N1 . . . . -16.4(2) ?
    C6 C1 Pd1 N1 . . . . 162.9(3) ?
    C2 C1 Pd1 Cl1 . . . . 162.0(2) ?
    C6 C1 Pd1 Cl1 . . . . -18.7(3) ?
loop_
    _geom_hbond_atom_site_label_D
    _geom_hbond_atom_site_label_H
    _geom_hbond_atom_site_label_A
    _geom_hbond_site_symmetry_A
    _geom_hbond_distance_DH
    _geom_hbond_distance_HA
    _geom_hbond_distance_DA
    _geom_hbond_angle_DHA
    C9 H9B Cl1 3_665 0.97 2.49 3.370(3) 150
    C7 H7B C1 3_565 0.97 2.67 3.588(4) 159
    C11 H11A Cg 4_576 0.97 2.93 3.829(3) 154
data_global
_journal_date_recd_electronic     2008-07-07
_journal_date_accepted     2008-07-18
_journal_name_full     'Acta Crystallographica, Section E'
_journal_year     2008
_journal_volume     64
_journal_issue      8
_journal_page_first     m1057
_journal_page_last     m1058
_journal_paper_category     QM
_journal_coeditor_code     HK2489
_publ_contact_author_name     'Richard A. Varga'
_publ_contact_author_address
;
Faculty of Chemistry and Chemical Engineering,
Babes-Bolyai University,
11 Arany Janos St. RO-400028,
Cluj Napoca, Romania
;
_publ_contact_author_email     'richy@chem.ubbcluj.ro'
_publ_contact_author_fax     '0040264590818'
_publ_contact_author_phone     '0040264593833'
_publ_section_title
;\
Di-\m-chlorido-bis{[2-(morpholinomethyl)phenyl-\k^2^<i>C</i>^1^,<i>N</i>]\
palladium(II)}
;
loop_
    _publ_author_name
    _publ_author_footnote
    _publ_author_address
    'Copolovici, Dana' .
;
Faculty of Chemistry and Chemical Engineering, Babes-Bolyai University,
11 Arany Janos Street,
RO-400028, Cluj Napoca, Romania
;
    'Silvestru, Cristian' .
;
Faculty of Chemistry and Chemical Engineering, Babes-Bolyai University,
11 Arany Janos Street,
RO-400028, Cluj Napoca, Romania
;
    'Isaia, Francesco' .
;
Universita degli Studi di Cagliari,
Dipartimento di Chimica Inorganica ed Analitica, 09042 Monserrato, Cagliari,
Italy
;
    'Varga, Richard A.' .
;
Faculty of Chemistry and Chemical Engineering, Babes-Bolyai University,
11 Arany Janos Street,
RO-400028, Cluj Napoca, Romania
;
