# Supplementary material for: Di-μ-chlorido-bis­{[2-(morpholinometh­yl)phenyl-κ2 C 1,N]palladium(II)}
Source: Acta Crystallogr Sect E Struct Rep Online. 2008 Jul 23;64(Pt 8):m1057–8. doi: 10.1107/S1600536808022575 (PMC2961971; doi:10.1107/S1600536808022575)
Supplement: Supplementary file 2 [file e-64-m1057-Isup2.hkl]

# 
# h,k,l, Fc-squared, Fo-squared, sigma(Fo-squared) and status flag 
# 
data_I
_shelx_title ' 295rich in P2(1)/c' 
_shelx_refln_list_code          4 
_shelx_F_calc_maximum      189.37 
_exptl_crystal_F_000       632.00 
_reflns_d_resolution_high  0.8004 
 
loop_ 
 _symmetry_equiv_pos_as_xyz 
 'x, y, z' 
 '-x, y+1/2, -z+1/2' 
 '-x, -y, -z' 
 'x, -y-1/2, z-1/2' 
 
_cell_length_a     8.1234 
_cell_length_b    16.4437 
_cell_length_c     8.8298 
_cell_angle_alpha  90.000 
_cell_angle_beta  101.957 
_cell_angle_gamma  90.000 
 
_shelx_F_squared_multiplier     1.000 
 
loop_ 
 _refln_index_h 
 _refln_index_k 
 _refln_index_l 
 _refln_F_squared_calc 
 _refln_F_squared_meas 
 _refln_F_squared_sigma 
 _refln_observed_status 
   1   0   0     5245.23     5845.42    117.00 o 
   2   0   0     2426.44     2346.98     39.40 o 
   3   0   0     9120.78     8949.72    153.06 o 
   4   0   0      131.28      109.21      6.97 o 
   5   0   0      950.98      850.07     26.82 o 
   6   0   0     1029.97      927.14     74.69 o 
   7   0   0      255.60      220.65     20.74 o 
   8   0   0     2418.27     2334.92    148.81 o 
   9   0   0      905.63      948.22     43.38 o 
   1   1   0    11776.25    12169.44    183.06 o 
   2   1   0     6846.49     7047.97     75.38 o 
   3   1   0       45.17       49.85      3.03 o 
   4   1   0      302.79      298.38     16.65 o 
   5   1   0      199.01      213.87      7.90 o 
   6   1   0      577.57      559.42     18.72 o 
   7   1   0      173.95      181.12     13.29 o 
   8   1   0      173.66      209.34     15.36 o 
   9   1   0       32.36       28.72      7.18 o 
   0   2   0    17979.47    18608.16    431.18 o 
   1   2   0     3368.44     3561.39     39.01 o 
   2   2   0     2494.74     2468.83     29.34 o 
   3   2   0    14269.21    14540.08    167.30 o 
   4   2   0     1580.20     1585.82     23.41 o 
   5   2   0     1482.38     1414.37     26.58 o 
   6   2   0      958.78      987.66     22.57 o 
   7   2   0       66.90       75.79      8.44 o 
   8   2   0      812.03      769.04     25.76 o 
   9   2   0      276.76      258.67     21.40 o 
   1   3   0    24761.74    25400.75    284.83 o 
   2   3   0     4232.95     3997.65     49.23 o 
   3   3   0      970.19      978.39     15.65 o 
   4   3   0    11036.88    11360.47    123.29 o 
   5   3   0     2042.62     1975.46     33.89 o 
   6   3   0      778.73      778.40     19.75 o 
   7   3   0     2192.80     2119.83     45.53 o 
   8   3   0      480.90      472.79     24.31 o 
   9   3   0      415.75      407.88     28.08 o 
   0   4   0     4487.80     4895.42     75.58 o 
   1   4   0    18913.95    19734.32    223.21 o 
   2   4   0       22.89       29.99      1.81 o 
   3   4   0      192.91      184.31      8.06 o 
   4   4   0      337.25      348.20      8.13 o 
   5   4   0        7.93        9.24      2.40 o 
   6   4   0      248.19      234.61     10.84 o 
   7   4   0      349.05      336.00     21.48 o 
   8   4   0       23.21       30.03      6.95 o 
   9   4   0       19.69       39.06      7.82 o 
   1   5   0    25466.20    25781.51    290.70 o 
   2   5   0     4515.69     4190.26     62.26 o 
   3   5   0      728.42      689.80     12.17 o 
   4   5   0     7630.14     7521.06     95.36 o 
   5   5   0     1600.40     1606.12     29.73 o 
   6   5   0     1143.70     1092.24     28.87 o 
   7   5   0     3323.03     3369.95     63.64 o 
   8   5   0      134.27      168.64     16.48 o 
   9   5   0      502.28      500.33     27.31 o 
   0   6   0     5683.02     5823.12     91.48 o 
   1   6   0        1.47       10.07      1.76 o 
   2   6   0     2536.44     2495.58     50.66 o 
   3   6   0     5967.27     5968.81     68.31 o 
   4   6   0        2.76        4.28      1.65 o 
   5   6   0     3273.89     3178.46     57.21 o 
   6   6   0     1386.47     1367.33     33.88 o 
   7   6   0       95.77       82.91      8.93 o 
   8   6   0      159.56      174.59     17.00 o 
   9   6   0      494.27      492.84     28.77 o 
   1   7   0        3.52        7.84      3.02 o 
   2   7   0     3555.83     3666.29     56.30 o 
   3   7   0      814.71      793.93     18.50 o 
   4   7   0     2379.05     2273.84     46.31 o 
   5   7   0      212.71      240.73     14.30 o 
   6   7   0      936.72      852.31     26.05 o 
   7   7   0      980.90     1020.76     30.28 o 
   8   7   0       33.96       42.44      8.75 o 
   9   7   0       74.41       64.28     11.70 o 
   0   8   0     2833.35     2609.00     48.08 o 
   1   8   0     3855.12     4077.07     52.49 o 
   2   8   0     7812.64     7839.26    109.76 o 
   3   8   0     6348.14     6224.03     81.39 o 
   4   8   0       39.05       40.15      5.53 o 
   5   8   0     5899.70     5791.12     93.14 o 
   6   8   0     3836.54     3718.34     68.73 o 
   7   8   0       22.25       36.63      6.09 o 
   8   8   0      759.94      739.70     45.73 o 
   9   8   0      355.39      350.10     26.55 o 
   1   9   0     2768.19     2923.55     40.70 o 
   2   9   0      209.35      214.35      9.01 o 
   3   9   0      363.19      345.04     18.08 o 
   4   9   0      325.53      316.25     14.53 o 
   5   9   0       39.22       61.20      7.80 o 
   6   9   0       14.09       24.00      4.74 o 
   7   9   0       13.14       17.33      4.85 o 
   8   9   0       28.82       53.07     11.52 o 
   0  10   0      325.93      252.61     11.00 o 
   1  10   0       67.47       71.73      6.06 o 
   2  10   0     4409.78     4338.39     62.03 o 
   3  10   0     3763.70     3613.32     54.04 o 
   4  10   0       85.27      102.51      9.83 o 
   5  10   0     2029.40     1972.81     44.35 o 
   6  10   0     3121.83     2935.46     59.99 o 
   7  10   0       21.20       23.79      5.11 o 
   8  10   0      725.19      742.26     31.57 o 
   1  11   0     1163.00     1058.76     23.69 o 
   2  11   0     4490.83     4412.35     69.74 o 
   3  11   0      140.89      145.13     11.46 o 
   4  11   0     3953.39     3834.29     89.21 o 
   5  11   0     1975.96     1850.18     43.43 o 
   6  11   0       63.88       76.92      9.30 o 
   7  11   0      513.73      516.18     22.11 o 
   8  11   0       53.93       49.62      7.12 o 
   0  12   0      451.08      476.57     23.69 o 
   1  12   0       35.91       44.77      4.73 o 
   2  12   0       66.02       80.61      7.09 o 
   3  12   0      285.66      282.86     14.96 o 
   4  12   0      425.91      395.80     17.19 o 
   5  12   0      205.55      218.74     15.67 o 
   6  12   0       95.50      107.21     11.07 o 
   7  12   0        1.91       14.01      4.84 o 
   8  12   0       23.49       36.87      7.06 o 
   1  13   0     3533.54     3404.18     61.42 o 
   2  13   0     4089.79     3888.79     62.91 o 
   3  13   0      594.84      560.78     29.38 o 
   4  13   0     1356.87     1324.55     35.11 o 
   5  13   0      873.72      821.71     27.57 o 
   6  13   0      193.38      193.18     15.26 o 
   7  13   0      790.01      775.55     34.67 o 
   0  14   0     1000.82      955.16     38.49 o 
   1  14   0      850.53      783.87     25.58 o 
   2  14   0      310.72      292.74     13.07 o 
   3  14   0      567.43      590.02     21.47 o 
   4  14   0       88.55       93.24      9.98 o 
   5  14   0       64.07       95.08     10.32 o 
   6  14   0      136.93      160.30     14.58 o 
   7  14   0        0.51       24.19      6.05 o 
   1  15   0     1181.54     1129.79     31.09 o 
   2  15   0      400.20      424.27     21.36 o 
   3  15   0       19.32       20.81      5.45 o 
   4  15   0      423.44      440.23     20.46 o 
   5  15   0      183.50      209.17     16.11 o 
   6  15   0       28.22       26.58      6.82 o 
   0  16   0     1979.04     1904.41     62.67 o 
   1  16   0      584.38      567.89     26.10 o 
   2  16   0      302.12      298.42     21.69 o 
   3  16   0     1695.76     1616.38     49.28 o 
   4  16   0       23.56       38.57      6.25 o 
   5  16   0      244.36      279.81     19.54 o 
   6  16   0      595.02      622.76     26.17 o 
   1  17   0        8.66       15.68      4.61 o 
   2  17   0       37.25       29.32      6.96 o 
   3  17   0       64.48       72.86     10.82 o 
   4  17   0       23.25       21.77      6.92 o 
   5  17   0       75.48       69.84      8.35 o 
   0  18   0     1645.81     1544.69     57.81 o 
   1  18   0      164.66      173.60     17.08 o 
   2  18   0      249.51      245.89     21.16 o 
   3  18   0      692.55      653.95     30.80 o 
   4  18   0       20.27       24.62      6.22 o 
   1  19   0      361.89      339.05     24.89 o 
   2  19   0      316.08      312.30     24.29 o 
   3  19   0       17.02       25.53      6.68 o 
   0  20   0      201.26      180.88     21.97 o 
   1  20   0        7.34       12.22      6.14 o 
   2  20   0       42.79       55.17     10.34 o 
 -10   1   1      188.12      237.50     24.23 o 
  -9   1   1      927.51      889.22     29.08 o 
  -8   1   1     1750.31     1775.39     42.01 o 
  -7   1   1     1001.57     1020.25     32.16 o 
  -6   1   1     4718.94     4745.59     67.54 o 
  -5   1   1     2805.19     2733.76     40.98 o 
  -4   1   1       33.56       25.82      3.13 o 
  -3   1   1     4225.77     3954.54     46.46 o 
  -2   1   1     2578.67     2407.18     28.77 o 
  -1   1   1      208.56      187.48      3.85 o 
   0   1   1    34502.25    33169.37    605.74 o 
   1   1   1     5754.23     5979.23     63.58 o 
   2   1   1     9725.67    10359.04    118.90 o 
   3   1   1    35860.90    37473.27    382.76 o 
   4   1   1     1942.89     1847.57     26.64 o 
   5   1   1     2003.51     1828.64     93.18 o 
   6   1   1     3279.06     3255.00     67.50 o 
   7   1   1      163.77      148.70     12.34 o 
   8   1   1      600.65      576.87     25.30 o 
   9   1   1      425.83      425.76     25.85 o 
 -10   2   1      443.05      468.76     27.67 o 
  -9   2   1      479.05      491.41     38.13 o 
  -8   2   1      492.34      500.76     22.62 o 
  -7   2   1      943.05      986.02     27.67 o 
  -6   2   1      320.27      333.79     11.92 o 
  -5   2   1     3017.13     3057.08     41.18 o 
  -4   2   1     4514.03     4383.18     52.92 o 
  -3   2   1     2860.60     2887.75     38.71 o 
  -2   2   1      360.66      315.82      6.62 o 
  -1   2   1    22081.43    22200.44    442.75 o 
   0   2   1      521.98      516.82      7.76 o 
   1   2   1      606.17      568.12     12.89 o 
   2   2   1     4253.03     4245.47     53.50 o 
   3   2   1        1.49       13.21      2.12 o 
   4   2   1    14508.55    15229.88    162.23 o 
   5   2   1      882.91      807.26     18.90 o 
   6   2   1      142.50      144.48     11.92 o 
   7   2   1     1214.83     1185.77     32.02 o 
   8   2   1      250.94      225.69     16.03 o 
   9   2   1       99.65      118.15     14.45 o 
  -9   3   1      216.21      227.94     24.33 o 
  -8   3   1     1347.31     1269.14     40.72 o 
  -7   3   1       93.83      116.18      8.88 o 
  -6   3   1       26.19       28.08      4.24 o 
  -5   3   1     2811.01     2765.26     37.97 o 
  -4   3   1      944.86      973.24     19.23 o 
  -3   3   1      250.83      234.78      6.33 o 
  -2   3   1       66.03       86.45      3.99 o 
  -1   3   1    29894.48    30790.89    313.38 o 
   0   3   1     8970.93     9397.58     98.27 o 
   1   3   1      215.90      211.60      4.72 o 
   2   3   1      527.32      493.60     10.60 o 
   3   3   1     4674.81     4656.35     67.31 o 
   4   3   1     4408.45     4567.14     62.30 o 
   5   3   1       92.05      103.18      7.44 o 
   6   3   1      358.57      348.38     12.80 o 
   7   3   1        1.73        7.36      3.25 o 
   8   3   1      240.63      302.19     27.08 o 
   9   3   1       16.03       17.05      5.93 o 
  -9   4   1      343.41      311.53     23.45 o 
  -8   4   1      188.70      196.24     17.60 o 
  -7   4   1     4223.53     4131.80     74.91 o 
  -6   4   1     3409.46     3357.60     52.20 o 
  -5   4   1     2842.43     2833.82     44.07 o 
  -4   4   1     8815.70     8947.44     99.48 o 
  -3   4   1     1017.79     1012.73     16.33 o 
  -2   4   1     4396.50     4207.50     48.33 o 
  -1   4   1    15670.51    15707.05    179.28 o 
   0   4   1      769.43      729.38     11.25 o 
   1   4   1    17228.77    17695.11    200.58 o 
   2   4   1    16814.72    17191.23    179.31 o 
   3   4   1      166.06      179.76      6.97 o 
   4   4   1     6290.17     6131.09     79.96 o 
   5   4   1     1769.53     1650.96     30.54 o 
   6   4   1      404.01      430.75     14.42 o 
   7   4   1     3045.57     3003.16     74.02 o 
   8   4   1      555.15      484.67     24.43 o 
   9   4   1      445.98      491.29     33.07 o 
  -9   5   1      150.60      137.89     22.89 o 
  -8   5   1        7.43        6.35      4.95 o 
  -7   5   1       11.38        8.29      3.93 o 
  -6   5   1     2428.38     2336.29     52.81 o 
  -5   5   1      206.96      197.56      9.33 o 
  -4   5   1      157.00      168.77      9.42 o 
  -3   5   1     2075.58     1984.23     29.34 o 
  -2   5   1     1604.82     1613.03     31.28 o 
  -1   5   1      719.24      794.32     12.66 o 
   0   5   1     1847.96     1941.29     24.91 o 
   1   5   1        1.81        3.68      1.96 o 
   2   5   1     1390.21     1556.47     21.40 o 
   3   5   1      522.61      547.23     12.95 o 
   4   5   1      201.45      215.09      8.97 o 
   5   5   1      594.30      558.01     15.61 o 
   6   5   1      390.47      351.68     16.26 o 
   7   5   1       32.66       30.47      6.38 o 
   8   5   1      200.89      202.17     18.56 o 
   9   5   1      360.81      354.81     26.11 o 
  -9   6   1      238.94      277.94     22.99 o 
  -8   6   1       13.73       13.64      4.59 o 
  -7   6   1     1652.35     1675.59     40.04 o 
  -6   6   1      478.36      474.92     18.09 o 
  -5   6   1      522.16      482.30     17.77 o 
  -4   6   1     7223.84     7231.91     83.04 o 
  -3   6   1     2532.95     2516.28     32.94 o 
  -2   6   1     5488.52     5470.55     70.00 o 
  -1   6   1     8415.05     8560.99     92.79 o 
   0   6   1     3386.26     3448.85     49.41 o 
   1   6   1     5858.16     5907.39     66.27 o 
   2   6   1     4845.00     4910.02     56.78 o 
   3   6   1      543.91      597.22     13.78 o 
   4   6   1     2833.76     2745.50     46.85 o 
   5   6   1     2254.93     2185.32     44.51 o 
   6   6   1      886.43      897.50     26.71 o 
   7   6   1     1516.78     1443.96     44.72 o 
   8   6   1       46.55       46.33      8.54 o 
   9   6   1      328.03      335.43     26.09 o 
  -9   7   1      318.59      340.82     25.22 o 
  -8   7   1      456.27      492.41     20.47 o 
  -7   7   1      271.95      278.92     18.92 o 
  -6   7   1     1361.94     1346.79     33.93 o 
  -5   7   1     2775.94     2619.68     50.26 o 
  -4   7   1      715.39      707.87     17.22 o 
  -3   7   1    10417.27    10340.06    126.37 o 
  -2   7   1    17670.77    18001.51    209.43 o 
  -1   7   1       13.02       19.46      2.05 o 
   0   7   1     5007.67     4813.60     81.35 o 
   1   7   1     2357.39     2287.58     30.22 o 
   2   7   1       84.17       71.54      5.65 o 
   3   7   1     5220.48     5072.95     85.38 o 
   4   7   1      209.54      209.69     12.49 o 
   5   7   1     4953.25     4778.98     79.65 o 
   6   7   1     2869.79     2722.18     71.78 o 
   7   7   1       24.96       32.08      6.93 o 
   8   7   1     1100.21     1070.78     39.87 o 
   9   7   1      517.00      469.73     31.03 o 
  -9   8   1       52.64       53.74      9.13 o 
  -8   8   1       20.41       30.61      6.82 o 
  -7   8   1      178.82      182.21     14.08 o 
  -6   8   1      182.25      170.80     13.13 o 
  -5   8   1      439.34      395.23     16.19 o 
  -4   8   1      872.73      933.50     25.98 o 
  -3   8   1      502.59      510.84     13.93 o 
  -2   8   1     1306.08     1388.70     25.23 o 
  -1   8   1       17.56       13.71      2.67 o 
   0   8   1      917.52      996.34     16.90 o 
   1   8   1      277.93      274.07      8.41 o 
   2   8   1       77.69       80.25      5.68 o 
   3   8   1       91.28      104.25      8.90 o 
   4   8   1      195.10      201.86     12.92 o 
   5   8   1        3.14        0.90      3.32 o 
   6   8   1      188.41      188.50     14.21 o 
   7   8   1       25.56       43.47     10.07 o 
   8   8   1       40.87       51.90     17.53 o 
  -9   9   1       26.81       48.48      8.45 o 
  -8   9   1     1154.25     1129.52     34.44 o 
  -7   9   1        4.59       16.19      4.45 o 
  -6   9   1     1366.30     1364.03     35.59 o 
  -5   9   1     5046.15     4960.01    158.41 o 
  -4   9   1      167.35      148.21     11.13 o 
  -3   9   1     8299.11     8263.21    149.15 o 
  -2   9   1     5534.38     5428.20     82.52 o 
  -1   9   1     1378.50     1456.92     22.50 o 
   0   9   1     6869.19     6590.23     75.86 o 
   1   9   1     4551.63     4538.41     55.06 o 
   2   9   1     2527.91     2395.13     59.79 o 
   3   9   1     2347.25     2176.93     42.99 o 
   4   9   1      439.82      473.11     17.93 o 
   5   9   1     1738.13     1673.57     39.48 o 
   6   9   1     2473.59     2357.90     51.51 o 
   7   9   1        1.16        8.53      3.82 o 
   8   9   1     1205.80     1064.72     60.80 o 
  -8  10   1       30.25       37.50      7.08 o 
  -7  10   1      507.83      535.94     21.81 o 
  -6  10   1      128.71      145.33     12.60 o 
  -5  10   1       72.98       73.55      8.59 o 
  -4  10   1     1093.68      982.60     27.09 o 
  -3  10   1       64.99       79.02      6.65 o 
  -2  10   1     2957.96     2884.72     45.08 o 
  -1  10   1     1195.59     1166.89     19.85 o 
   0  10   1      208.51      225.59      7.78 o 
   1  10   1     2001.39     1853.74     34.69 o 
   2  10   1     1623.20     1488.43     33.38 o 
   3  10   1      152.02      142.61     11.08 o 
   4  10   1     1206.82     1180.69     37.62 o 
   5  10   1     2126.21     2080.94     51.76 o 
   6  10   1        0.03       12.84      5.78 o 
   7  10   1      411.81      426.64     21.72 o 
   8  10   1      145.28      154.84     17.42 o 
  -8  11   1      211.37      214.86     17.27 o 
  -7  11   1       19.71       32.78      5.97 o 
  -6  11   1      554.36      527.93     21.20 o 
  -5  11   1      382.93      402.27     17.89 o 
  -4  11   1       21.24       33.24      5.88 o 
  -3  11   1     3426.50     3261.54     80.75 o 
  -2  11   1     1824.31     1707.37     31.76 o 
  -1  11   1        5.78       12.15      2.69 o 
   0  11   1     2107.17     2080.49     30.87 o 
   1  11   1     1563.91     1556.83     29.15 o 
   2  11   1      763.39      727.73     18.47 o 
   3  11   1      215.63      228.93     14.12 o 
   4  11   1      195.65      169.55     13.15 o 
   5  11   1      834.33      838.59     27.12 o 
   6  11   1      749.75      768.40     26.91 o 
   7  11   1       63.72       83.73     10.23 o 
   8  11   1      264.23      262.52     19.32 o 
  -8  12   1       35.93       43.32     10.67 o 
  -7  12   1      822.26      798.56     39.27 o 
  -6  12   1      354.93      367.96     20.67 o 
  -5  12   1       76.49       96.43      9.83 o 
  -4  12   1     2944.44     2822.16     66.55 o 
  -3  12   1      218.52      232.93     11.71 o 
  -2  12   1     4102.56     3917.86     59.20 o 
  -1  12   1     4447.04     4255.49     62.08 o 
   0  12   1       11.70       15.38      6.45 o 
   1  12   1     3861.17     3762.83     56.59 o 
   2  12   1     3992.36     3907.66     59.03 o 
   3  12   1        7.13       16.11      4.60 o 
   4  12   1     1892.02     1833.61     42.78 o 
   5  12   1     1675.61     1675.00     42.01 o 
   6  12   1      168.14      171.68     14.44 o 
   7  12   1     1052.34      986.00     33.24 o 
  -7  13   1        6.32       17.70      7.98 o 
  -6  13   1        2.76       12.84      4.73 o 
  -5  13   1      130.73      123.68     11.34 o 
  -4  13   1       55.06       77.75      8.50 o 
  -3  13   1        5.90       13.07      3.79 o 
  -2  13   1       89.96       92.12      7.72 o 
  -1  13   1      564.90      531.22     18.70 o 
   0  13   1      173.18      169.38     13.26 o 
   1  13   1      436.39      436.57     18.37 o 
   2  13   1       39.48       45.11      7.48 o 
   3  13   1       23.90       25.09      5.19 o 
   4  13   1      534.54      507.24     20.35 o 
   5  13   1       52.27       42.82      6.71 o 
   6  13   1       23.49       36.47      6.56 o 
   7  13   1       27.86       29.19      8.80 o 
  -7  14   1      491.32      495.45     23.37 o 
  -6  14   1      371.34      419.89     22.35 o 
  -5  14   1      205.44      212.30     15.89 o 
  -4  14   1     1240.43     1170.33     33.20 o 
  -3  14   1      189.46      196.64     14.23 o 
  -2  14   1      672.14      683.64     22.49 o 
  -1  14   1     2199.02     2082.91     44.49 o 
   0  14   1      147.85      118.89     10.65 o 
   1  14   1     2681.50     2556.25     51.39 o 
   2  14   1     1957.15     1844.97     41.43 o 
   3  14   1      566.83      506.40     20.09 o 
   4  14   1     1892.04     1826.85     44.35 o 
   5  14   1      645.45      654.47     25.06 o 
   6  14   1       17.21        8.80      5.08 o 
   7  14   1      330.60      330.66     22.01 o 
  -6  15   1      402.29      377.47     22.79 o 
  -5  15   1      288.95      318.02     19.98 o 
  -4  15   1       55.10       64.87      8.05 o 
  -3  15   1     1200.80     1186.39     32.88 o 
  -2  15   1      359.36      394.09     17.04 o 
  -1  15   1      254.45      256.17     16.58 o 
   0  15   1     1548.52     1529.75     45.83 o 
   1  15   1      816.17      756.86     24.64 o 
   2  15   1      949.21      847.07     32.00 o 
   3  15   1     1669.93     1625.21     40.58 o 
   4  15   1      509.96      500.59     21.79 o 
   5  15   1       93.83      118.98     11.97 o 
   6  15   1      538.97      520.40     40.15 o 
  -6  16   1      152.27      174.50     15.24 o 
  -5  16   1        5.14       14.90      6.60 o 
  -4  16   1       52.02       46.30      6.78 o 
  -3  16   1       60.04       77.24     10.89 o 
  -2  16   1       97.78      100.44     11.88 o 
  -1  16   1      201.59      180.65     14.09 o 
   0  16   1        5.89       11.91      3.97 o 
   1  16   1      237.60      223.86     15.70 o 
   2  16   1       15.81       21.70      5.81 o 
   3  16   1       42.84       41.10     11.57 o 
   4  16   1      174.17      174.04     14.34 o 
   5  16   1        0.97        8.39      5.50 o 
  -5  17   1      688.78      744.54     33.28 o 
  -4  17   1       22.97       28.82      7.23 o 
  -3  17   1     1320.67     1272.66     43.56 o 
  -2  17   1      494.16      482.66     24.49 o 
  -1  17   1      178.08      178.54     14.27 o 
   0  17   1     2024.04     1922.65     46.02 o 
   1  17   1      328.36      326.13     23.05 o 
   2  17   1      408.90      428.85     25.18 o 
   3  17   1     1386.97     1346.07     48.71 o 
   4  17   1       46.60       60.74      9.93 o 
   5  17   1      145.98      172.13     14.96 o 
  -4  18   1      314.39      383.14     27.20 o 
  -3  18   1        3.46       10.90      5.47 o 
  -2  18   1      161.73      174.27     17.05 o 
  -1  18   1      151.26      162.56     13.97 o 
   0  18   1       46.21       58.93      8.19 o 
   1  18   1      158.50      186.44     17.84 o 
   2  18   1      219.71      232.96     20.98 o 
   3  18   1        7.45       13.69      6.83 o 
   4  18   1        2.37       16.43      7.38 o 
  -3  19   1       72.73       78.41     11.33 o 
  -2  19   1      307.70      293.03     23.36 o 
  -1  19   1       13.66       23.15      5.27 o 
   0  19   1      618.57      586.62     23.68 o 
   1  19   1       72.53       85.40     11.98 o 
   2  19   1      131.69      143.39     22.88 o 
   3  19   1      547.10      525.01     29.08 o 
  -2  20   1      268.75      290.31     23.69 o 
  -1  20   1      621.85      660.58     30.82 o 
   0  20   1       55.70       76.61     20.03 o 
   1  20   1      466.13      442.30     26.89 o 
 -10   0   2      126.80      114.70     23.25 o 
  -9   0   2     1073.79     1066.29     45.21 o 
  -8   0   2     1633.80     1692.03     91.84 o 
  -7   0   2     2017.08     2103.45     62.64 o 
  -6   0   2     8613.80     8519.33    140.53 o 
  -5   0   2    14599.86    14607.73    224.24 o 
  -4   0   2     1513.87     1583.87     50.24 o 
  -3   0   2     3323.56     3173.67     58.68 o 
  -2   0   2      778.18      651.03     15.27 o 
  -1   0   2     3159.08     3348.12     53.50 o 
   0   0   2     5030.41     5060.35     77.73 o 
   1   0   2     4774.14     4777.98     75.00 o 
   2   0   2     4614.95     4620.35     74.62 o 
   3   0   2    35115.61    37288.05    540.05 o 
   4   0   2     3390.59     3319.58     60.39 o 
   5   0   2     2077.08     2060.97     58.28 o 
   6   0   2     4831.06     4861.55    332.67 o 
   7   0   2      396.36      360.80     24.63 o 
   8   0   2      566.08      641.71     33.91 o 
   9   0   2      503.80      504.68     41.54 o 
 -10   1   2       25.66       47.48      8.22 o 
  -9   1   2      110.52      121.86     11.52 o 
  -8   1   2       15.69       20.74      5.83 o 
  -7   1   2     1636.25     1602.86     37.17 o 
  -6   1   2      424.23      423.13     17.47 o 
  -5   1   2      522.33      529.36     12.78 o 
  -4   1   2      359.68      275.72      7.97 o 
  -3   1   2     1318.28     1328.93     19.80 o 
  -2   1   2      740.44      701.86     11.41 o 
  -1   1   2       30.29       38.05      2.70 o 
   0   1   2       12.95       14.48      3.43 o 
   1   1   2     3785.15     3920.49     44.50 o 
   2   1   2     4921.21     5127.13     58.01 o 
   3   1   2     1143.37     1280.46     19.66 o 
   4   1   2      909.74      903.18     16.39 o 
   5   1   2      815.98      823.58     19.21 o 
   6   1   2      105.44      112.66     10.49 o 
   7   1   2      128.36      166.65     13.37 o 
   8   1   2      139.49      143.54     12.63 o 
   9   1   2       64.97       80.17     11.63 o 
 -10   2   2       71.16       79.86     10.04 o 
  -9   2   2      274.25      313.68     24.69 o 
  -8   2   2     1622.54     1650.89     40.00 o 
  -7   2   2      692.83      696.49     19.50 o 
  -6   2   2     1788.67     1806.20     31.81 o 
  -5   2   2     5133.69     5038.16     62.19 o 
  -4   2   2     1081.13     1107.08     18.87 o 
  -3   2   2     4748.93     4697.96     54.80 o 
  -2   2   2     8820.66     8968.11     95.95 o 
  -1   2   2     1148.11     1117.56     15.85 o 
   0   2   2     9257.42     9285.49     97.87 o 
   1   2   2      271.94      241.14      5.75 o 
   2   2   2     5832.31     5959.17     66.61 o 
   3   2   2     7444.77     7531.49     84.02 o 
   4   2   2     1087.33     1086.58     21.76 o 
   5   2   2     1506.35     1521.01     29.05 o 
   6   2   2     2956.81     3025.48     57.27 o 
   7   2   2      579.16      556.97     30.75 o 
   8   2   2      182.01      216.79     19.29 o 
   9   2   2      323.37      321.54     25.01 o 
 -10   3   2      430.21      421.26     23.92 o 
  -9   3   2      618.30      660.54     34.89 o 
  -8   3   2       39.94       56.99      8.84 o 
  -7   3   2     2634.06     2669.76     46.14 o 
  -6   3   2     2686.50     2592.16     43.21 o 
  -5   3   2     1988.77     2040.96     30.99 o 
  -4   3   2     7123.20     6986.69     80.00 o 
  -3   3   2     3589.06     3691.48     44.92 o 
  -2   3   2    17217.58    17498.87    188.96 o 
  -1   3   2    16069.80    16131.38    167.30 o 
   0   3   2     1600.09     1543.27     23.44 o 
   1   3   2     9777.47     9876.72    105.11 o 
   2   3   2    10837.33    11169.07    119.26 o 
   3   3   2      436.06      474.21     12.25 o 
   4   3   2     3991.33     3825.09     54.70 o 
   5   3   2     2519.26     2423.79     40.50 o 
   6   3   2      100.50      108.61     14.63 o 
   7   3   2      923.01      981.36     49.86 o 
   8   3   2      630.99      550.91     28.00 o 
   9   3   2      180.00      209.69     19.41 o 
  -9   4   2        0.40        7.02      4.92 o 
  -8   4   2      335.56      369.73     20.64 o 
  -7   4   2      528.26      517.52     19.08 o 
  -6   4   2       17.85       19.83      3.67 o 
  -5   4   2      907.69      884.48     25.59 o 
  -4   4   2     1858.64     1952.31     29.03 o 
  -3   4   2      837.44      849.82     15.04 o 
  -2   4   2      256.48      259.53      6.64 o 
  -1   4   2     1030.41     1007.48     32.85 o 
   0   4   2      506.28      509.46      9.54 o 
   1   4   2     2750.18     2898.30     35.38 o 
   2   4   2     4256.58     4674.20     54.33 o 
   3   4   2      191.45      162.19      7.57 o 
   4   4   2      336.23      395.48     12.15 o 
   5   4   2      298.22      312.52     11.91 o 
   6   4   2      435.46      421.71     21.01 o 
   7   4   2      153.60      176.98     16.75 o 
   8   4   2        8.01       13.50      5.15 o 
   9   4   2        4.06        3.65      7.87 o 
  -9   5   2      443.38      509.54     27.29 o 
  -8   5   2       44.08       45.93      7.81 o 
  -7   5   2     1476.34     1440.47     35.66 o 
  -6   5   2     2324.68     2272.24     45.89 o 
  -5   5   2     1395.88     1394.80     23.85 o 
  -4   5   2    12834.14    13012.03    141.58 o 
  -3   5   2     3372.73     3349.44     42.22 o 
  -2   5   2     3540.43     3516.77     42.59 o 
  -1   5   2    15867.04    15304.35    160.61 o 
   0   5   2      865.48      802.71     13.51 o 
   1   5   2     5353.87     5483.82     62.30 o 
   2   5   2    10505.17    10734.01    141.56 o 
   3   5   2        0.74        1.71      1.52 o 
   4   5   2     5442.03     5086.38    189.90 o 
   5   5   2     2816.68     2744.02     45.21 o 
   6   5   2        0.94        3.85      2.92 o 
   7   5   2     2041.47     1874.58     53.06 o 
   8   5   2      274.36      226.91     28.43 o 
   9   5   2      162.34      199.48     23.57 o 
  -9   6   2       53.97       58.28      8.75 o 
  -8   6   2      508.68      533.03     21.10 o 
  -7   6   2      204.00      210.77     19.47 o 
  -6   6   2     1476.87     1496.48     35.40 o 
  -5   6   2      266.21      267.98     12.54 o 
  -4   6   2      249.55      250.53      8.19 o 
  -3   6   2     6986.13     6926.94     79.29 o 
  -2   6   2     6798.69     6861.02     77.15 o 
  -1   6   2      849.38      865.57     14.85 o 
   0   6   2     7657.02     7701.23     85.10 o 
   1   6   2     4385.27     4435.35     57.12 o 
   2   6   2        4.28       15.64      5.14 o 
   3   6   2     1330.12     1248.85     34.31 o 
   4   6   2      715.70      716.40     17.65 o 
   5   6   2      371.52      333.69     15.98 o 
   6   6   2      569.07      558.17     20.49 o 
   7   6   2       62.93       72.49     11.43 o 
   8   6   2      393.74      374.89     30.56 o 
  -9   7   2      281.99      310.06     24.19 o 
  -8   7   2       35.78       38.01      5.66 o 
  -7   7   2      339.10      358.32     18.20 o 
  -6   7   2       75.03       68.32      8.26 o 
  -5   7   2        7.24       13.98      4.05 o 
  -4   7   2     2723.33     2731.42     43.00 o 
  -3   7   2      731.23      741.60     14.47 o 
  -2   7   2      164.80      140.80      5.83 o 
  -1   7   2     8030.79     8271.46     91.80 o 
   0   7   2      378.39      375.06      9.12 o 
   1   7   2     2593.30     2636.80     34.75 o 
   2   7   2     1912.79     1876.56     26.97 o 
   3   7   2       93.38      107.72      9.05 o 
   4   7   2      408.80      334.20     17.88 o 
   5   7   2      395.65      374.13     16.03 o 
   6   7   2       33.33       58.94      7.50 o 
   7   7   2      710.02      617.78     28.23 o 
   8   7   2        2.66       15.37      6.28 o 
  -9   8   2       91.16       86.86     13.84 o 
  -8   8   2     1481.12     1470.70     39.93 o 
  -7   8   2        4.99       11.70      4.04 o 
  -6   8   2      505.12      542.03     20.09 o 
  -5   8   2     3074.32     3011.81     56.43 o 
  -4   8   2       98.76      105.10      7.52 o 
  -3   8   2     8272.95     8315.93    105.77 o 
  -2   8   2     8325.66     8434.94     95.00 o 
  -1   8   2      984.86     1017.58     17.67 o 
   0   8   2    14754.71    14944.31    174.00 o 
   1   8   2     8478.46     8405.67     94.31 o 
   2   8   2      209.90      224.94      7.25 o 
   3   8   2     2529.85     2341.21     78.49 o 
   4   8   2     1507.94     1531.68     35.47 o 
   5   8   2      944.53      944.41     27.57 o 
   6   8   2     1601.01     1553.31     45.73 o 
   7   8   2       14.81       18.99      5.15 o 
   8   8   2     1183.15     1048.32     55.78 o 
  -9   9   2        7.20       16.95      9.38 o 
  -8   9   2       24.50       19.26      4.69 o 
  -7   9   2      206.09      244.39     16.74 o 
  -6   9   2      373.54      370.58     17.14 o 
  -5   9   2      112.03      125.25     10.99 o 
  -4   9   2       11.05       12.76      4.25 o 
  -3   9   2        2.64       42.62     22.17 o 
  -2   9   2      175.16      170.24      7.50 o 
  -1   9   2      139.25      135.54      6.37 o 
   0   9   2      288.63      327.22      9.78 o 
   1   9   2      198.08      207.31     10.37 o 
   2   9   2      640.63      600.19     17.34 o 
   3   9   2      125.46      134.06     10.65 o 
   4   9   2       71.87       85.74      9.05 o 
   5   9   2      112.23      119.87     11.16 o 
   6   9   2       61.13       82.63      9.62 o 
   7   9   2      296.93      287.23     18.61 o 
   8   9   2      148.11      141.64     16.51 o 
  -8  10   2      538.54      586.87     24.49 o 
  -7  10   2       94.81       97.20      9.78 o 
  -6  10   2       12.29       33.44      5.83 o 
  -5  10   2     2138.74     2106.47     45.75 o 
  -4  10   2      148.92      177.37     16.39 o 
  -3  10   2     5389.68     5448.86     84.32 o 
  -2  10   2     5838.46     5569.16    164.10 o 
  -1  10   2       25.48       35.94      3.58 o 
   0  10   2     6140.22     6125.27     73.02 o 
   1  10   2     3316.80     3079.99    135.45 o 
   2  10   2      294.83      321.99     12.08 o 
   3  10   2     1995.24     1977.45     45.54 o 
   4  10   2       16.86       34.83      6.17 o 
   5  10   2      742.12      694.36     28.33 o 
   6  10   2     1247.91     1201.92     34.79 o 
   7  10   2        1.80        3.61      3.91 o 
   8  10   2      554.18      514.88     30.46 o 
  -8  11   2       46.12       45.52      7.21 o 
  -7  11   2      851.74      891.76     29.76 o 
  -6  11   2      426.05      421.74     19.04 o 
  -5  11   2       20.60       29.94      5.50 o 
  -4  11   2     2965.27     2911.86     56.24 o 
  -3  11   2     1042.65      992.80     23.38 o 
  -2  11   2     1086.46     1037.75     23.44 o 
  -1  11   2     6814.96     6665.21     88.85 o 
   0  11   2      115.71      126.32      7.12 o 
   1  11   2     2216.97     2210.36     37.78 o 
   2  11   2      811.22      742.34     24.42 o 
   3  11   2      117.84      120.01     10.73 o 
   4  11   2     1709.46     1603.68     39.08 o 
   5  11   2     1300.76     1296.09     35.59 o 
   6  11   2        8.16       17.49      4.51 o 
   7  11   2     1080.47     1007.81     33.45 o 
  -8  12   2       40.04       52.21     11.39 o 
  -7  12   2      114.79      142.61     12.95 o 
  -6  12   2       33.94       50.05      6.88 o 
  -5  12   2        6.05        8.68      4.24 o 
  -4  12   2        0.67        2.01      3.74 o 
  -3  12   2       44.71       55.63      7.59 o 
  -2  12   2       17.51       19.84      3.68 o 
  -1  12   2       68.18       77.94      6.88 o 
   0  12   2      520.60      508.43     17.83 o 
   1  12   2      703.87      680.02     18.34 o 
   2  12   2       67.77       70.26      7.97 o 
   3  12   2      346.55      384.17     16.63 o 
   4  12   2        3.72       11.73      4.28 o 
   5  12   2       99.49      113.46     11.48 o 
   6  12   2       22.89       15.12      5.28 o 
   7  12   2      292.84      290.44     20.17 o 
  -7  13   2     1095.32     1128.61     35.60 o 
  -6  13   2      683.80      724.29     26.31 o 
  -5  13   2       10.33       16.49      5.14 o 
  -4  13   2     2727.99     2668.81     55.06 o 
  -3  13   2      449.77      452.98     15.59 o 
  -2  13   2      422.65      428.79     14.91 o 
  -1  13   2     2164.58     2168.13     45.01 o 
   0  13   2      611.19      609.57     20.59 o 
   1  13   2     2043.21     2014.86     37.33 o 
   2  13   2     2985.22     2817.26     90.91 o 
   3  13   2        0.10        3.90      3.58 o 
   4  13   2     2317.18     2275.11     55.50 o 
   5  13   2     1537.22     1456.67     39.72 o 
   6  13   2      232.79      254.19     18.50 o 
   7  13   2      896.39      883.07     32.10 o 
  -7  14   2      104.02      104.27     10.90 o 
  -6  14   2      324.94      372.29     21.99 o 
  -5  14   2      972.11      921.35     29.56 o 
  -4  14   2        8.76       19.18      4.95 o 
  -3  14   2      268.93      262.73     15.49 o 
  -2  14   2      405.31      426.19     21.18 o 
  -1  14   2       16.21       18.16      4.71 o 
   0  14   2      350.37      357.07     16.28 o 
   1  14   2       81.46       87.68      9.29 o 
   2  14   2      191.10      203.20     13.92 o 
   3  14   2      932.26      904.57     28.34 o 
   4  14   2      297.77      290.93     18.63 o 
   5  14   2       13.55       21.12      7.16 o 
   6  14   2      646.79      757.79     59.08 o 
  -6  15   2      741.38      729.44     27.47 o 
  -5  15   2        7.73       19.42      4.68 o 
  -4  15   2      292.28      324.28     19.17 o 
  -3  15   2      165.42      152.49     15.07 o 
  -2  15   2      228.29      233.38     15.57 o 
  -1  15   2      549.43      567.36     21.01 o 
   0  15   2      163.93      170.63     13.51 o 
   1  15   2      702.14      705.16     28.43 o 
   2  15   2     1101.69     1028.44     36.43 o 
   3  15   2       34.67       37.61      7.65 o 
   4  15   2      644.26      645.53     29.32 o 
   5  15   2      140.39      144.09     13.92 o 
   6  15   2      202.57      165.14     14.85 o 
  -6  16   2      587.22      605.62     25.13 o 
  -5  16   2     1008.73     1020.00     32.81 o 
  -4  16   2       83.48      103.66     12.83 o 
  -3  16   2      938.74      944.27     35.33 o 
  -2  16   2      662.96      691.41     24.20 o 
  -1  16   2        3.08        3.36      6.11 o 
   0  16   2     2028.05     1976.28     58.85 o 
   1  16   2      800.44      788.05     38.08 o 
   2  16   2      232.85      262.72     21.17 o 
   3  16   2     1830.57     1757.00     52.96 o 
   4  16   2      260.62      256.61     18.06 o 
   5  16   2      189.57      256.21     19.08 o 
  -5  17   2       19.73       35.66      7.77 o 
  -4  17   2      171.70      157.96     16.70 o 
  -3  17   2       82.32       82.62     12.14 o 
  -2  17   2       35.57       36.02      6.40 o 
  -1  17   2       22.53       37.02      7.41 o 
   0  17   2       27.57       46.15      6.86 o 
   1  17   2        4.90       18.17      5.33 o 
   2  17   2       51.82       55.18      8.94 o 
   3  17   2       69.57       71.10     25.65 o 
   4  17   2       47.51       44.83      9.18 o 
  -4  18   2      125.33      110.76     13.80 o 
  -3  18   2      539.50      515.28     26.29 o 
  -2  18   2      527.32      493.78     26.36 o 
  -1  18   2        0.85       11.08     10.67 o 
   0  18   2      555.43      534.75     26.21 o 
   1  18   2      395.81      400.39     26.27 o 
   2  18   2      310.95      319.27     24.79 o 
   3  18   2     1091.82     1024.80     40.11 o 
   4  18   2      182.37      165.20     18.64 o 
  -3  19   2       60.68       61.16     10.00 o 
  -2  19   2      129.97      149.23     16.12 o 
  -1  19   2      403.57      454.60     21.98 o 
   0  19   2      153.90      181.62     18.11 o 
   1  19   2      229.58      260.60     22.63 o 
   2  19   2      556.89      567.22     28.43 o 
  -1  20   2       23.35       33.39      6.33 o 
   0  20   2       61.19       63.27      9.48 o 
   1  20   2       45.56       34.44      7.78 o 
 -10   1   3      171.81      175.90     16.42 o 
  -9   1   3      137.83      169.37     13.77 o 
  -8   1   3     1048.50     1102.43     34.71 o 
  -7   1   3      369.20      384.12     18.56 o 
  -6   1   3     2900.67     2899.71     42.21 o 
  -5   1   3     9203.79     9052.21    103.28 o 
  -4   1   3     1986.11     2127.31     48.60 o 
  -3   1   3    14641.89    15264.56    176.89 o 
  -2   1   3    21822.42    21552.46    222.95 o 
  -1   1   3     3345.47     3559.95     45.90 o 
   0   1   3     4507.97     4393.47     50.03 o 
   1   1   3     4133.33     3910.30     46.12 o 
   2   1   3     1181.16     1262.43     19.65 o 
   3   1   3     6151.02     6239.12     72.51 o 
   4   1   3     1039.86     1057.60     22.17 o 
   5   1   3     4131.30     4159.69     70.75 o 
   6   1   3     4286.65     4167.67     82.45 o 
   7   1   3      816.33      794.94     26.36 o 
   8   1   3      693.74      698.85     26.04 o 
 -10   2   3       94.33       95.67     12.49 o 
  -9   2   3      447.34      490.92     23.75 o 
  -8   2   3      127.51      155.90     13.04 o 
  -7   2   3      867.42      876.83     22.40 o 
  -6   2   3     1572.18     1565.19     27.40 o 
  -5   2   3      905.76      946.45     18.69 o 
  -4   2   3     4338.32     4209.29     52.39 o 
  -3   2   3     3691.93     3783.28     46.17 o 
  -2   2   3     4663.42     4702.83     53.96 o 
  -1   2   3    10611.76    10886.58    179.04 o 
   0   2   3     2290.77     2273.80     28.86 o 
   1   2   3      182.30      135.59      4.85 o 
   2   2   3     5779.84     5796.34     66.61 o 
   3   2   3       37.84       45.70      3.82 o 
   4   2   3     2703.72     2587.44     46.03 o 
   5   2   3     3106.05     3042.83     56.35 o 
   6   2   3      103.15      110.36     10.72 o 
   7   2   3      432.67      430.89     19.23 o 
   8   2   3      518.32      499.45     29.97 o 
 -10   3   3       35.06       40.94      7.26 o 
  -9   3   3        7.98       22.48      7.54 o 
  -8   3   3      268.59      321.80     21.96 o 
  -7   3   3        5.43        3.36      2.62 o 
  -6   3   3     1393.01     1338.88     33.52 o 
  -5   3   3     3175.61     3191.72     47.36 o 
  -4   3   3      835.18      802.16     20.19 o 
  -3   3   3        1.98       19.19      3.88 o 
  -2   3   3     7360.77     7851.76     94.67 o 
  -1   3   3      842.31      835.96     13.49 o 
   0   3   3      626.58      612.87     11.17 o 
   1   3   3      736.10      740.14     21.77 o 
   2   3   3     1292.89     1379.46     21.31 o 
   3   3   3     2012.03     2041.83     29.13 o 
   4   3   3       12.77       19.24      3.19 o 
   5   3   3      672.42      658.40     18.03 o 
   6   3   3     1013.57      998.76     28.69 o 
   7   3   3       27.53       39.32      6.56 o 
   8   3   3       34.77       55.30     13.91 o 
  -9   4   3      725.28      838.70     46.08 o 
  -8   4   3        0.44        3.96      3.42 o 
  -7   4   3     1544.93     1523.03     42.76 o 
  -6   4   3     2204.44     2114.21     33.93 o 
  -5   4   3       77.21       79.60      5.72 o 
  -4   4   3     8232.51     8139.05     92.87 o 
  -3   4   3     8382.17     8572.28     95.48 o 
  -2   4   3     2793.65     2882.95     38.49 o 
  -1   4   3    19764.50    19629.18    204.31 o 
   0   4   3     3754.35     3752.98     45.01 o 
   1   4   3    11208.21    11606.65    124.79 o 
   2   4   3    14861.95    15391.00    163.82 o 
   3   4   3      365.16      358.66      9.09 o 
   4   4   3     4533.62     4408.83     63.30 o 
   5   4   3     2917.18     2894.34     53.49 o 
   6   4   3        5.31       10.91      4.18 o 
   7   4   3     1323.52     1210.21     41.17 o 
   8   4   3      666.68      636.49     31.86 o 
  -9   5   3        9.59       18.78      8.65 o 
  -8   5   3       48.53       72.60      8.44 o 
  -7   5   3      239.19      249.19     15.17 o 
  -6   5   3       23.63       36.88      4.82 o 
  -5   5   3       49.93       43.91      4.37 o 
  -4   5   3      177.41      200.26      7.73 o 
  -3   5   3      837.87      897.36     16.56 o 
  -2   5   3       98.27       87.27      4.89 o 
  -1   5   3      670.80      699.42     13.08 o 
   0   5   3     5331.93     5523.32     63.59 o 
   1   5   3     3622.61     3704.08     45.77 o 
   2   5   3        0.65       11.32      2.15 o 
   3   5   3     1291.55     1280.28     24.99 o 
   4   5   3     1031.73      979.89     22.21 o 
   5   5   3       11.88       13.19      3.34 o 
   6   5   3       39.83       30.14      9.15 o 
   7   5   3        2.82        8.00      7.28 o 
   8   5   3       57.18       66.59     10.37 o 
  -9   6   3      816.57      822.76     33.23 o 
  -8   6   3       39.29       57.09      7.38 o 
  -7   6   3     1050.07     1006.90     35.92 o 
  -6   6   3     1069.80     1064.93     28.59 o 
  -5   6   3       43.23       52.09      4.65 o 
  -4   6   3     3944.43     3934.01     53.79 o 
  -3   6   3      789.92      709.73     15.25 o 
  -2   6   3     1245.44     1234.63     20.19 o 
  -1   6   3     9143.40     9233.51    101.97 o 
   0   6   3     1749.18     1697.45     25.02 o 
   1   6   3     4998.18     5286.93     62.60 o 
   2   6   3     4569.78     4561.92     55.79 o 
   3   6   3      318.02      350.12     11.67 o 
   4   6   3     2490.62     2346.19     40.12 o 
   5   6   3     1733.54     1674.66     56.06 o 
   6   6   3      241.95      257.46     15.34 o 
   7   6   3      878.61      844.43     34.76 o 
   8   6   3      202.01      168.60     22.46 o 
  -9   7   3      133.34      135.68     15.09 o 
  -8   7   3     1953.15     1991.56     47.41 o 
  -7   7   3      881.28      844.24     26.73 o 
  -6   7   3      525.55      523.70     19.34 o 
  -5   7   3     1650.58     1599.26     31.08 o 
  -4   7   3        0.41        9.70      4.00 o 
  -3   7   3     2082.73     1943.84     29.20 o 
  -2   7   3     6194.98     6330.10     74.00 o 
  -1   7   3     1434.89     1427.00     22.61 o 
   0   7   3    10878.06    10735.74    117.89 o 
   1   7   3     8379.67     8355.97     94.37 o 
   2   7   3      201.00      225.82      7.70 o 
   3   7   3     5503.61     5422.73     74.51 o 
   4   7   3     2329.26     2307.95     46.64 o 
   5   7   3       17.29       22.96      4.99 o 
   6   7   3      956.64      936.82     28.81 o 
   7   7   3      102.27      108.64     14.92 o 
   8   7   3      212.79      228.35     21.30 o 
  -9   8   3       61.53       85.70     12.04 o 
  -8   8   3       76.29       82.42      9.46 o 
  -7   8   3        3.92        9.78      4.24 o 
  -6   8   3        6.49       11.21      4.21 o 
  -5   8   3        3.92       13.48      3.68 o 
  -4   8   3       53.15       66.43      6.06 o 
  -3   8   3        3.48       10.57      5.81 o 
  -2   8   3       22.23       37.89      3.69 o 
  -1   8   3      477.82      497.88     11.92 o 
   0   8   3        0.21        4.35      1.55 o 
   1   8   3      310.69      307.50      9.08 o 
   2   8   3      558.17      609.27     14.64 o 
   3   8   3        7.64       17.97      6.29 o 
   4   8   3       96.85      116.69     10.84 o 
   5   8   3       72.84       90.28      9.89 o 
   6   8   3        1.81       11.71      3.68 o 
   7   8   3        6.48       14.31      8.21 o 
   8   8   3       28.71       43.21     18.38 o 
  -9   9   3      184.11      203.92     18.88 o 
  -8   9   3     1508.14     1479.52     49.67 o 
  -7   9   3      415.73      449.05     19.87 o 
  -6   9   3      128.49      158.14     12.71 o 
  -5   9   3     2596.63     2619.28     52.01 o 
  -4   9   3      200.82      201.13     10.92 o 
  -3   9   3     1706.36     1593.57     31.55 o 
  -2   9   3     5542.41     5624.85     68.35 o 
  -1   9   3      231.45      234.20      8.53 o 
   0   9   3    11111.51    11073.33    123.11 o 
   1   9   3     6457.80     6405.29     76.41 o 
   2   9   3      640.35      643.87     19.97 o 
   3   9   3     5232.55     5235.42     85.38 o 
   4   9   3     1302.88     1275.09     33.05 o 
   5   9   3       34.81       46.43      7.21 o 
   6   9   3     1235.72     1238.01     35.41 o 
   7   9   3       34.56       68.30     13.27 o 
  -8  10   3       72.47      107.64     13.57 o 
  -7  10   3      861.62      897.33     29.33 o 
  -6  10   3      347.78      367.73     18.04 o 
  -5  10   3       55.07       67.85      8.17 o 
  -4  10   3     1282.47     1243.57     30.89 o 
  -3  10   3     1149.92     1129.51     24.97 o 
  -2  10   3        5.67       35.52     18.54 o 
  -1  10   3     2756.90     2743.65     81.12 o 
   0  10   3     1016.50     1041.87     21.05 o 
   1  10   3     1187.01     1200.29     25.03 o 
   2  10   3      961.94      889.05     24.83 o 
   3  10   3        2.53        8.26      3.87 o 
   4  10   3      847.10      824.07     26.06 o 
   5  10   3      121.03      145.61     12.81 o 
   6  10   3       16.20       12.51      4.30 o 
   7  10   3      376.03      362.72     26.87 o 
  -8  11   3      524.51      507.15     28.73 o 
  -7  11   3      598.41      619.59     24.23 o 
  -6  11   3        0.09       11.35      4.08 o 
  -5  11   3      842.36      837.10     26.26 o 
  -4  11   3       86.61       88.14      7.89 o 
  -3  11   3      610.11      591.37     17.47 o 
  -2  11   3        8.24       13.12      3.59 o 
  -1  11   3      177.72      177.53     10.15 o 
   0  11   3     2961.17     3001.22     42.70 o 
   1  11   3     1212.49     1169.31     25.33 o 
   2  11   3        2.19       11.45      3.55 o 
   3  11   3     1341.09     1371.79     34.77 o 
   4  11   3      856.35      855.30     27.19 o 
   5  11   3        7.73        9.20      5.39 o 
   6  11   3      168.12      190.48     15.57 o 
   7  11   3       16.04       27.47      6.23 o 
  -8  12   3       55.44       71.14     10.67 o 
  -7  12   3     1652.82     1630.72     43.44 o 
  -6  12   3     1584.65     1552.05     40.59 o 
  -5  12   3       13.62       14.07      4.09 o 
  -4  12   3     2084.12     2060.64     45.50 o 
  -3  12   3     1288.49     1271.57     28.35 o 
  -2  12   3      173.86      185.16     11.02 o 
  -1  12   3     3714.92     3623.56     56.25 o 
   0  12   3      254.41      255.05     13.74 o 
   1  12   3     1979.60     1952.21     36.39 o 
   2  12   3     4101.93     4105.43     72.12 o 
   3  12   3      159.89      173.83     13.50 o 
   4  12   3      850.71      872.15     28.09 o 
   5  12   3     1070.89     1064.63     33.02 o 
   6  12   3        5.05       20.21      5.51 o 
   7  12   3      781.41      767.89     29.87 o 
  -7  13   3      205.93      210.99     19.76 o 
  -6  13   3      141.90      164.86     13.92 o 
  -5  13   3      164.93      195.92     14.90 o 
  -4  13   3       21.22       25.12      4.90 o 
  -3  13   3       18.72       22.49      4.32 o 
  -2  13   3      169.26      183.91     11.40 o 
  -1  13   3        2.23        7.28      3.96 o 
   0  13   3      138.19      153.37     11.95 o 
   1  13   3       42.50       57.60      8.52 o 
   2  13   3      109.02      105.32     10.29 o 
   3  13   3      144.45      160.47     13.53 o 
   4  13   3        7.88        6.32      5.66 o 
   5  13   3       39.62       43.74      9.15 o 
   6  13   3       34.95       46.59      7.64 o 
  -7  14   3      448.92      463.82     29.71 o 
  -6  14   3      989.56      996.08     36.91 o 
  -5  14   3       26.88       43.22      6.51 o 
  -4  14   3     2186.09     2054.85     47.25 o 
  -3  14   3      670.92      649.35     25.91 o 
  -2  14   3      424.07      445.51     18.30 o 
  -1  14   3     1562.73     1574.68     37.93 o 
   0  14   3      405.62      423.93     17.73 o 
   1  14   3       83.80      107.49     12.00 o 
   2  14   3      831.94      812.03     25.97 o 
   3  14   3        3.00       10.01      3.91 o 
   4  14   3      600.89      616.03     29.92 o 
   5  14   3     1018.17      966.56     32.65 o 
   6  14   3      118.21      151.21     14.86 o 
  -6  15   3      485.83      467.63     38.64 o 
  -5  15   3     1069.37     1027.29     32.32 o 
  -4  15   3        3.90        8.42      4.88 o 
  -3  15   3     1466.47     1384.91     36.46 o 
  -2  15   3      901.17      907.33     28.12 o 
  -1  15   3      147.21      145.43     14.19 o 
   0  15   3      737.57      769.05     25.31 o 
   1  15   3      348.10      359.21     22.96 o 
   2  15   3        7.76       16.17      4.93 o 
   3  15   3      726.63      745.03     32.07 o 
   4  15   3      279.72      291.79     19.38 o 
   5  15   3      146.27      164.23     14.60 o 
  -6  16   3      195.07      241.54     21.38 o 
  -5  16   3       41.62       59.39      7.53 o 
  -4  16   3      113.62      113.72     13.21 o 
  -3  16   3      180.85      196.71     17.40 o 
  -2  16   3        0.12        9.80      3.88 o 
  -1  16   3       23.19       32.12      5.46 o 
   0  16   3       56.15       77.86      9.03 o 
   1  16   3       90.49       91.06     11.45 o 
   2  16   3       63.27       51.69      8.98 o 
   3  16   3        0.06        3.23      5.03 o 
   4  16   3      150.12      175.33     24.26 o 
   5  16   3        2.41       12.70      6.10 o 
  -5  17   3      886.85      926.38     65.54 o 
  -4  17   3       96.84      123.88     14.51 o 
  -3  17   3      967.77      982.94     36.86 o 
  -2  17   3     1004.61     1018.75     34.71 o 
  -1  17   3       18.56       26.63      5.40 o 
   0  17   3      851.48      852.59     33.48 o 
   1  17   3      603.60      617.79     28.47 o 
   2  17   3       62.57       83.75     12.07 o 
   3  17   3      968.57      925.51     37.47 o 
   4  17   3      370.26      411.00     28.66 o 
  -4  18   3      232.65      244.19     21.44 o 
  -3  18   3        2.12        2.92      5.51 o 
  -2  18   3       86.85      102.30     10.73 o 
  -1  18   3      248.48      267.89     18.12 o 
   0  18   3       27.19       33.50     13.02 o 
   1  18   3       81.27      110.83     14.00 o 
   2  18   3      338.31      391.75     27.47 o 
   3  18   3       29.28       53.00      9.58 o 
  -3  19   3      224.13      242.08     21.63 o 
  -2  19   3      410.84      417.07     25.30 o 
  -1  19   3        1.71        0.44      4.61 o 
   0  19   3       90.06      107.11     13.46 o 
   1  19   3      174.23      213.92     20.34 o 
   2  19   3       24.98       22.10     11.59 o 
  -9   0   4       46.67       48.78     14.48 o 
  -8   0   4     1019.17     1098.62     67.83 o 
  -7   0   4      499.66      486.38     20.15 o 
  -6   0   4     1581.61     1584.63     39.48 o 
  -5   0   4     6729.76     6552.54    138.21 o 
  -4   0   4     1364.56     1411.91     37.29 o 
  -3   0   4     9249.68     9765.43    184.48 o 
  -2   0   4    20255.70    20393.62    519.78 o 
  -1   0   4       57.07       75.63     21.91 o 
   0   0   4     6468.67     6499.23    103.71 o 
   1   0   4    13476.57    13782.12    208.56 o 
   2   0   4      286.70      298.12     12.38 o 
   3   0   4     3794.59     3828.01     70.14 o 
   4   0   4     1664.32     1615.92     37.97 o 
   5   0   4      124.32      178.71     18.86 o 
   6   0   4     2268.63     2181.19     68.34 o 
   7   0   4      495.69      527.77     30.43 o 
   8   0   4     1120.45     1052.83     48.44 o 
 -10   1   4       13.83       24.01      9.91 o 
  -9   1   4      191.45      207.77     23.15 o 
  -8   1   4        1.15       12.03      4.60 o 
  -7   1   4      184.05      201.59     11.46 o 
  -6   1   4      694.68      679.59     16.48 o 
  -5   1   4       31.96       34.82      3.72 o 
  -4   1   4     1665.88     1720.55     26.40 o 
  -3   1   4      702.83      696.74     19.06 o 
  -2   1   4      174.31      180.30      6.52 o 
  -1   1   4     3224.50     3394.56     53.96 o 
   0   1   4     1164.07     1386.23     22.79 o 
   1   1   4      351.49      326.45      8.94 o 
   2   1   4     1873.57     1893.54     28.06 o 
   3   1   4      960.56      960.03     18.34 o 
   4   1   4       35.42       43.30      4.88 o 
   5   1   4      679.61      653.77     22.01 o 
   6   1   4        6.35       14.89      3.98 o 
   7   1   4      194.55      201.44     15.51 o 
   8   1   4       89.08      122.15     12.48 o 
  -9   2   4        6.19        5.33      8.00 o 
  -8   2   4      650.88      712.57     27.52 o 
  -7   2   4      135.94      160.55      9.49 o 
  -6   2   4      778.43      768.66     17.78 o 
  -5   2   4     2596.21     2539.65     37.32 o 
  -4   2   4       29.88       40.92      3.89 o 
  -3   2   4     5621.60     5576.56     65.17 o 
  -2   2   4    14623.35    15080.42    196.24 o 
  -1   2   4     2515.95     2609.33     37.46 o 
   0   2   4     1904.79     1724.53     30.22 o 
   1   2   4     6225.93     6217.65     71.68 o 
   2   2   4      529.99      548.28     12.44 o 
   3   2   4     1998.91     2022.16     30.44 o 
   4   2   4      509.92      541.27     17.58 o 
   5   2   4     1121.75     1086.16     29.53 o 
   6   2   4     2045.94     1982.10     46.48 o 
   7   2   4      128.39      138.12     12.32 o 
   8   2   4      346.16      381.13     27.11 o 
  -9   3   4     1162.98     1111.58     69.74 o 
  -8   3   4        0.82       11.57      4.80 o 
  -7   3   4     1477.09     1520.40     31.75 o 
  -6   3   4     2462.36     2329.57     38.57 o 
  -5   3   4       18.54       30.89      4.95 o 
  -4   3   4     4662.90     4502.75     56.37 o 
  -3   3   4     3871.58     3859.44     47.99 o 
  -2   3   4      242.86      237.36      6.10 o 
  -1   3   4    11182.83    11277.29    121.50 o 
   0   3   4      739.61      629.81     12.37 o 
   1   3   4      547.10      461.58     10.72 o 
   2   3   4    10212.96    10566.69    117.12 o 
   3   3   4      864.30      891.55     17.53 o 
   4   3   4     3130.32     3101.56     56.26 o 
   5   3   4     4616.93     4637.67     79.23 o 
   6   3   4      129.41      149.47     12.90 o 
   7   3   4     1073.71      961.90     36.33 o 
   8   3   4      656.30      685.07     31.53 o 
  -9   4   4      219.09      188.63     33.53 o 
  -8   4   4       10.10       14.97      6.35 o 
  -7   4   4        2.09       10.16      3.92 o 
  -6   4   4       22.24       32.87      4.11 o 
  -5   4   4       10.92       24.97      3.45 o 
  -4   4   4      669.77      731.58     18.79 o 
  -3   4   4     1139.55     1060.01     18.35 o 
  -2   4   4     1496.97     1546.46     23.06 o 
  -1   4   4     1704.59     1783.53     25.44 o 
   0   4   4      354.96      369.66      9.22 o 
   1   4   4      378.52      413.47     13.18 o 
   2   4   4      528.38      571.16     13.12 o 
   3   4   4      713.42      713.05     18.05 o 
   4   4   4      455.09      470.41     14.95 o 
   5   4   4      407.24      371.92     14.40 o 
   6   4   4        3.06        9.96      4.35 o 
   7   4   4      114.04      111.83     17.20 o 
   8   4   4       28.31       36.17      8.33 o 
  -9   5   4     1246.94     1214.46     75.83 o 
  -8   5   4      271.31      283.41     20.61 o 
  -7   5   4     1389.07     1370.81     41.03 o 
  -6   5   4     2305.96     2251.32     36.32 o 
  -5   5   4       50.96       60.00      5.20 o 
  -4   5   4     3405.88     3455.54     50.32 o 
  -3   5   4     3276.95     3295.24     47.07 o 
  -2   5   4     1582.95     1648.89     24.86 o 
  -1   5   4     8199.91     8071.14    108.23 o 
   0   5   4     7205.42     7654.69     86.84 o 
   1   5   4     2599.54     2656.97     36.44 o 
   2   5   4     8870.02     9081.51    102.91 o 
   3   5   4      283.62      310.77     11.80 o 
   4   5   4     2538.99     2479.29     69.27 o 
   5   5   4     2244.08     2232.41     41.31 o 
   6   5   4       68.41       62.19      9.95 o 
   7   5   4     1085.18     1066.88     39.59 o 
   8   5   4      815.25      731.46     33.78 o 
  -9   6   4      169.10      167.92     20.39 o 
  -8   6   4     1349.62     1309.48     42.04 o 
  -7   6   4      467.72      474.32     22.28 o 
  -6   6   4      166.59      177.77     12.51 o 
  -5   6   4     1772.21     1697.11     29.02 o 
  -4   6   4      355.40      354.45     10.46 o 
  -3   6   4      236.07      227.75      9.89 o 
  -2   6   4     1662.86     1562.39     24.57 o 
  -1   6   4      365.00      359.37      9.63 o 
   0   6   4     2463.97     2443.19     34.15 o 
   1   6   4     1538.45     1511.43     36.40 o 
   2   6   4        2.31        4.38      2.67 o 
   3   6   4     4397.81     4408.73     64.11 o 
   4   6   4     2634.33     2608.62     44.95 o 
   5   6   4        2.09       10.20      3.59 o 
   6   6   4      979.24      906.50     34.53 o 
   7   6   4      289.88      289.88     23.10 o 
   8   6   4       32.76       54.12     11.99 o 
  -9   7   4      233.71      299.11     22.98 o 
  -8   7   4      327.38      377.61     22.92 o 
  -7   7   4      251.61      268.58     19.77 o 
  -6   7   4      822.04      781.84     28.91 o 
  -5   7   4        8.30       18.45      5.08 o 
  -4   7   4      904.23      956.88     19.28 o 
  -3   7   4      917.49      895.30     17.86 o 
  -2   7   4      186.44      185.96      8.21 o 
  -1   7   4     1051.26     1016.91     18.80 o 
   0   7   4      991.00     1020.63     19.03 o 
   1   7   4     2260.94     2273.35     33.50 o 
   2   7   4     1248.33     1235.59     22.24 o 
   3   7   4       72.54       87.86      7.65 o 
   4   7   4      979.81     1010.18     29.66 o 
   5   7   4      637.05      702.74     36.91 o 
   6   7   4       11.64        1.52      5.06 o 
   7   7   4      223.27      223.13     20.45 o 
  -9   8   4       72.70       88.22     11.31 o 
  -8   8   4     2156.79     2208.96     60.52 o 
  -7   8   4      865.13      842.67     32.11 o 
  -6   8   4      724.73      707.24     27.74 o 
  -5   8   4     4772.00     4845.14     71.23 o 
  -4   8   4     1107.41     1053.94     27.66 o 
  -3   8   4      651.73      625.04     14.65 o 
  -2   8   4     2870.79     2853.91     40.11 o 
  -1   8   4       38.92       45.39      4.24 o 
   0   8   4     5961.50     5852.93     85.64 o 
   1   8   4     4616.46     4576.95     58.26 o 
   2   8   4      482.83      492.46     14.71 o 
   3   8   4     6890.03     7052.31    108.95 o 
   4   8   4     2898.11     2869.51     56.72 o 
   5   8   4       48.27       57.89      7.37 o 
   6   8   4     1215.79     1203.93     34.82 o 
   7   8   4      421.42      459.49     29.26 o 
  -8   9   4       87.70      134.18     14.42 o 
  -7   9   4      357.49      376.63     22.94 o 
  -6   9   4       74.67      103.34     11.96 o 
  -5   9   4      233.85      264.28     14.33 o 
  -4   9   4      375.78      394.74     13.79 o 
  -3   9   4      496.63      493.43     15.02 o 
  -2   9   4       49.53       54.01      4.70 o 
  -1   9   4        0.47        2.96      1.99 o 
   0   9   4      132.70      136.93      7.69 o 
   1   9   4       42.70       53.50      4.81 o 
   2   9   4      677.48      686.33     28.98 o 
   3   9   4      145.45      160.38     12.60 o 
   4   9   4        2.33        5.13      3.96 o 
   5   9   4        8.62       13.65      3.91 o 
   6   9   4       80.47       70.98      8.64 o 
   7   9   4       12.12       25.47      7.54 o 
  -8  10   4      857.98      880.77     35.82 o 
  -7  10   4      874.34      840.27     33.27 o 
  -6  10   4      174.08      213.56     18.01 o 
  -5  10   4     1504.86     1470.08     43.16 o 
  -4  10   4      728.70      753.78     20.42 o 
  -3  10   4      858.28      859.45     21.63 o 
  -2  10   4     1805.21     1799.89     33.72 o 
  -1  10   4      291.77      282.91     10.18 o 
   0  10   4     2977.28     2935.67     42.39 o 
   1  10   4     3443.04     3341.10     52.20 o 
   2  10   4      457.12      497.47     22.32 o 
   3  10   4     2603.91     2651.07     53.67 o 
   4  10   4     1054.21      989.57     29.85 o 
   5  10   4      230.68      256.38     17.25 o 
   6  10   4      818.92      857.09     29.91 o 
   7  10   4      120.94      121.01     15.86 o 
  -8  11   4        0.10       16.71      6.02 o 
  -7  11   4     1066.68     1011.94     37.89 o 
  -6  11   4      545.20      557.48     25.84 o 
  -5  11   4      310.53      319.16     21.23 o 
  -4  11   4     1885.78     1872.94     43.14 o 
  -3  11   4     1288.63     1242.84     27.84 o 
  -2  11   4      176.50      200.81     11.33 o 
  -1  11   4     3091.72     3073.48     49.95 o 
   0  11   4     3473.64     3439.17     48.63 o 
   1  11   4      309.08      314.15     12.70 o 
   2  11   4     1982.63     1906.95     42.36 o 
   3  11   4      535.10      528.81     20.38 o 
   4  11   4      832.72      811.05     33.26 o 
   5  11   4      806.10      816.04     28.35 o 
   6  11   4        4.94       24.43      5.89 o 
  -7  12   4      338.59      320.72     27.36 o 
  -6  12   4       28.51       35.22      7.16 o 
  -5  12   4      427.95      450.39     23.24 o 
  -4  12   4      819.17      767.55     25.01 o 
  -3  12   4        8.93       22.84      8.27 o 
  -2  12   4       30.20       41.54      5.13 o 
  -1  12   4      257.27      268.37     12.31 o 
   0  12   4      409.04      380.15     13.68 o 
   1  12   4       27.37       44.24      7.50 o 
   2  12   4      246.00      282.55     16.58 o 
   3  12   4      132.90      136.89     12.44 o 
   4  12   4      247.27      278.43     18.14 o 
   5  12   4        1.52       11.76      4.38 o 
   6  12   4       21.83       42.02      6.74 o 
  -7  13   4      556.35      601.70     30.29 o 
  -6  13   4     1085.40     1060.13     38.98 o 
  -5  13   4        1.36       17.98      5.33 o 
  -4  13   4     3181.18     3269.29     85.47 o 
  -3  13   4     1736.15     1719.96     35.83 o 
  -2  13   4      153.57      181.03     11.67 o 
  -1  13   4     3920.74     3951.01     70.70 o 
   0  13   4      849.53      831.31     25.54 o 
   1  13   4      891.66      869.98     27.67 o 
   2  13   4     1517.22     1564.85     46.64 o 
   3  13   4      271.13      295.35     24.15 o 
   4  13   4      328.59      385.47     21.60 o 
   5  13   4      704.45      700.90     27.11 o 
   6  13   4        0.83        6.19      7.37 o 
  -7  14   4       21.16       33.27      9.40 o 
  -6  14   4      237.58      254.36     21.37 o 
  -5  14   4      170.76      211.41     18.83 o 
  -4  14   4       13.19       15.32      7.29 o 
  -3  14   4     1125.94     1086.47     31.12 o 
  -2  14   4      743.65      779.20     25.37 o 
  -1  14   4      106.52      129.28     11.61 o 
   0  14   4      360.80      402.28     21.56 o 
   1  14   4      758.68      802.08     30.83 o 
   2  14   4        8.92       21.64      4.99 o 
   3  14   4       29.61       52.95      8.35 o 
   4  14   4       73.11       95.22     12.21 o 
   5  14   4       32.89       35.27     10.51 o 
  -6  15   4      401.43      421.78     28.32 o 
  -5  15   4       39.67       40.43     11.22 o 
  -4  15   4      755.96      771.55     57.24 o 
  -3  15   4      809.37      875.92     56.37 o 
  -2  15   4        0.41        9.42     14.34 o 
  -1  15   4      807.68      762.26     25.58 o 
   0  15   4       75.29       94.86     11.41 o 
   1  15   4      240.84      223.57     18.96 o 
   2  15   4      682.04      664.06     29.11 o 
   3  15   4       23.64       46.85      6.86 o 
   4  15   4      126.35      133.23     15.90 o 
  -5  16   4      845.11      802.31     33.65 o 
  -4  16   4      196.71      177.84     21.51 o 
  -3  16   4      900.60      908.11     34.21 o 
  -2  16   4     1411.16     1482.40     46.90 o 
  -1  16   4       60.21       67.84      8.13 o 
   0  16   4     1166.35     1151.91     39.38 o 
   1  16   4      747.98      814.79     33.04 o 
   2  16   4        4.53        6.15      6.54 o 
   3  16   4      530.08      556.91     28.93 o 
   4  16   4      581.83      605.53     25.94 o 
  -5  17   4        7.15        8.47      7.87 o 
  -4  17   4       13.57        6.07     20.01 o 
  -3  17   4       17.44       27.20     11.05 o 
  -2  17   4        0.68       -0.96      5.25 o 
  -1  17   4        0.92        7.97      5.27 o 
   0  17   4        0.00       13.58      5.63 o 
   1  17   4       31.17       53.92      9.46 o 
   2  17   4       10.15       27.48      7.01 o 
   3  17   4       24.76       23.91      6.86 o 
  -3  18   4      387.30      395.01     41.54 o 
  -2  18   4     1041.27     1022.71     38.37 o 
  -1  18   4       15.33       26.06      6.60 o 
   0  18   4      680.70      652.52     29.76 o 
   1  18   4      412.88      442.50     26.94 o 
   2  18   4        0.06       11.33      6.11 o 
  -1  19   4      566.55      573.71     34.80 o 
   0  19   4       93.10      113.15     17.84 o 
  -9   1   5        1.20       19.40      6.20 o 
  -8   1   5     1098.05     1170.33     38.10 o 
  -7   1   5     1278.78     1234.15     32.28 o 
  -6   1   5       15.92       16.83      3.79 o 
  -5   1   5     2380.87     2394.75     54.61 o 
  -4   1   5      340.17      306.84     12.90 o 
  -3   1   5     6037.94     5810.34     87.07 o 
  -2   1   5    14315.86    14705.48    208.15 o 
  -1   1   5        2.35        5.92      1.69 o 
   0   1   5     8915.58     9065.77    100.89 o 
   1   1   5    14101.92    14850.08    175.52 o 
   2   1   5     1243.68     1292.21     22.76 o 
   3   1   5     2376.06     2357.20     35.65 o 
   4   1   5      689.58      700.03     30.09 o 
   5   1   5       57.15       73.99      8.78 o 
   6   1   5     1120.97     1138.95     44.00 o 
   7   1   5      237.88      262.24     18.72 o 
  -9   2   5      583.04      736.22     55.25 o 
  -8   2   5      174.69      192.97     25.36 o 
  -7   2   5      772.76      746.22     23.92 o 
  -6   2   5      968.59      969.03     33.94 o 
  -5   2   5      184.47      181.91     13.15 o 
  -4   2   5     1988.06     1920.76     38.84 o 
  -3   2   5     3619.20     3447.10     50.02 o 
  -2   2   5      389.65      398.23     11.08 o 
  -1   2   5    11989.07    12470.90    148.71 o 
   0   2   5     1690.90     1661.32     25.16 o 
   1   2   5      283.03      301.16      8.99 o 
   2   2   5     2618.95     2628.45     37.62 o 
   3   2   5       56.79       69.67      5.64 o 
   4   2   5       20.93       20.52      3.91 o 
   5   2   5     2007.60     2051.39     45.51 o 
   6   2   5       58.88       78.96      8.73 o 
   7   2   5      622.12      639.26     25.91 o 
  -9   3   5       76.70       75.07     18.29 o 
  -8   3   5      228.81      232.12     23.28 o 
  -7   3   5      396.05      426.64     17.90 o 
  -6   3   5       47.95       41.77      6.38 o 
  -5   3   5      387.88      367.39     18.55 o 
  -4   3   5        2.94        4.75      2.32 o 
  -3   3   5      962.13      993.04     20.70 o 
  -2   3   5     1026.47      961.30     19.72 o 
  -1   3   5       42.50       55.87      4.92 o 
   0   3   5     3012.23     2979.21     39.58 o 
   1   3   5     3212.88     3111.15     41.94 o 
   2   3   5      221.23      250.23      9.71 o 
   3   3   5      175.81      195.59     10.82 o 
   4   3   5     1920.53     1894.16     36.26 o 
   5   3   5       17.79       31.88      6.03 o 
   6   3   5       95.90      123.31     11.74 o 
   7   3   5       18.28       30.74      6.83 o 
  -9   4   5     1257.05     1378.32     81.17 o 
  -8   4   5      183.05      211.22     22.57 o 
  -7   4   5     1551.93     1559.91     44.35 o 
  -6   4   5     3723.33     3799.23     67.19 o 
  -5   4   5       83.22       87.72      8.49 o 
  -4   4   5     5383.80     5084.17    163.38 o 
  -3   4   5     5365.44     5002.10    252.51 o 
  -2   4   5      195.11      204.60      8.64 o 
  -1   4   5     4892.44     4807.97     65.27 o 
   0   4   5     1553.23     1483.76     23.89 o 
   1   4   5      689.10      663.33     14.71 o 
   2   4   5     9657.58     9685.51    110.56 o 
   3   4   5     1134.72     1122.82     25.08 o 
   4   4   5      978.84     1004.08     24.52 o 
   5   4   5     2415.56     2386.40     50.87 o 
   6   4   5      184.16      178.26     20.77 o 
   7   4   5      751.45      760.54     33.40 o 
  -9   5   5       73.06      108.40     16.06 o 
  -8   5   5      291.76      330.63     28.70 o 
  -7   5   5        7.65       23.63      6.60 o 
  -6   5   5      456.22      489.79     18.36 o 
  -5   5   5     1316.03     1249.46     26.96 o 
  -4   5   5      827.94      819.09     19.95 o 
  -3   5   5       13.42       20.22      3.41 o 
  -2   5   5      833.00      841.23     21.06 o 
  -1   5   5       12.80       24.81      3.55 o 
   0   5   5        9.33       18.76      2.73 o 
   1   5   5        4.82       12.47      2.34 o 
   2   5   5      330.18      358.60     10.90 o 
   3   5   5      841.56      810.44     20.79 o 
   4   5   5      153.31      172.65     11.39 o 
   5   5   5      275.97      274.30     16.87 o 
   6   5   5      636.70      630.35     28.52 o 
   7   5   5      195.30      244.45     21.97 o 
  -9   6   5      549.85      581.85     34.34 o 
  -8   6   5      161.51      215.92     23.25 o 
  -7   6   5      404.02      442.22     29.57 o 
  -6   6   5     3084.40     2929.12     66.10 o 
  -5   6   5      169.98      195.55     11.01 o 
  -4   6   5     2133.38     2137.61     37.78 o 
  -3   6   5     2514.81     2415.49     40.13 o 
  -2   6   5      120.98      138.19      8.41 o 
  -1   6   5     3086.05     3163.34     47.92 o 
   0   6   5     3288.83     3367.82     45.33 o 
   1   6   5      583.48      563.16     13.90 o 
   2   6   5     1995.17     2087.64     37.10 o 
   3   6   5      629.58      642.71     18.50 o 
   4   6   5     2750.05     2734.53     47.92 o 
   5   6   5      818.11      794.73     25.96 o 
   6   6   5       19.44       32.43      7.14 o 
   7   6   5      518.93      541.13     58.49 o 
  -9   7   5        8.83       28.95     31.06 o 
  -8   7   5     1033.17     1025.18     64.02 o 
  -7   7   5      627.05      600.39     33.68 o 
  -6   7   5      688.92      688.23     22.79 o 
  -5   7   5     4587.35     4437.50    159.34 o 
  -4   7   5     2122.74     2044.63     37.09 o 
  -3   7   5     1151.88     1185.20     25.21 o 
  -2   7   5     5245.80     5092.22     70.80 o 
  -1   7   5      738.88      737.44     20.56 o 
   0   7   5     1465.22     1387.06     24.34 o 
   1   7   5     1974.83     1985.34     31.63 o 
   2   7   5      362.86      355.62     13.03 o 
   3   7   5     1853.72     1832.10     35.62 o 
   4   7   5     1361.73     1417.00     36.18 o 
   5   7   5      121.26      151.34     12.78 o 
   6   7   5     1936.16     1878.91     55.65 o 
   7   7   5      671.71      683.33     32.11 o 
  -8   8   5       38.91       66.62     19.63 o 
  -7   8   5       53.48       92.75     14.75 o 
  -6   8   5      245.70      288.29     23.22 o 
  -5   8   5      123.79      147.07     11.63 o 
  -4   8   5       33.38       37.36      5.53 o 
  -3   8   5       17.59       18.27      3.78 o 
  -2   8   5      281.56      293.80     11.67 o 
  -1   8   5       17.29       18.29      3.36 o 
   0   8   5       26.89       33.04      3.90 o 
   1   8   5      483.98      514.77     13.82 o 
   2   8   5        3.66        6.82      2.85 o 
   3   8   5      212.57      208.21     14.53 o 
   4   8   5      199.72      208.82     14.93 o 
   5   8   5      188.90      210.28     15.32 o 
   6   8   5       48.31       62.90     10.01 o 
   7   8   5       82.12       80.48     11.43 o 
  -8   9   5     1023.72     1034.39     78.88 o 
  -7   9   5      787.45      800.78     41.04 o 
  -6   9   5      562.61      614.06     26.27 o 
  -5   9   5     4703.30     4824.88     82.54 o 
  -4   9   5     1797.67     1784.04     44.55 o 
  -3   9   5      742.79      691.19     49.94 o 
  -2   9   5     1920.01     1939.34     35.56 o 
  -1   9   5      867.91      849.93     20.98 o 
   0   9   5      979.11      950.46     19.97 o 
   1   9   5     2099.79     2115.19     34.21 o 
   2   9   5       21.28       25.45      4.81 o 
   3   9   5     4062.67     3909.62     82.46 o 
   4   9   5     2904.96     2849.07     58.92 o 
   5   9   5      419.28      409.34     20.33 o 
   6   9   5      898.07      895.24     36.74 o 
  -8  10   5        7.97       19.81     12.77 o 
  -7  10   5      252.68      287.40     28.83 o 
  -6  10   5      560.73      574.91     26.05 o 
  -5  10   5      170.00      179.75     13.46 o 
  -4  10   5     1213.46     1218.16     33.33 o 
  -3  10   5      549.45      563.81     20.19 o 
  -2  10   5      304.13      296.92     12.59 o 
  -1  10   5      924.64      922.12     22.41 o 
   0  10   5      780.66      746.49     17.81 o 
   1  10   5      204.13      238.40     13.49 o 
   2  10   5     1080.54     1073.46     29.84 o 
   3  10   5     1036.15     1040.15     30.37 o 
   4  10   5      147.72      171.83     14.01 o 
   5  10   5      406.91      433.60     21.43 o 
   6  10   5      239.63      250.11     22.43 o 
  -8  11   5       90.56      120.88     18.46 o 
  -7  11   5      138.86      159.27     16.51 o 
  -6  11   5       87.87      114.17     13.17 o 
  -5  11   5     1214.50     1184.57     39.02 o 
  -4  11   5      871.79      812.98     25.84 o 
  -3  11   5        5.01       12.67      3.89 o 
  -2  11   5     1100.25     1163.30     30.82 o 
  -1  11   5      672.38      659.51     18.71 o 
   0  11   5      398.89      428.03     16.66 o 
   1  11   5      140.89      160.88     12.22 o 
   2  11   5       94.54      109.16     10.80 o 
   3  11   5     1241.61     1177.56     33.37 o 
   4  11   5      388.54      393.06     20.33 o 
   5  11   5      226.91      226.45     17.53 o 
   6  11   5      376.30      400.78     24.01 o 
  -7  12   5      470.02      479.43     27.69 o 
  -6  12   5      851.61      922.81     35.62 o 
  -5  12   5       37.95       46.28     12.44 o 
  -4  12   5     2243.36     2277.68     50.01 o 
  -3  12   5     1863.98     1818.01     42.14 o 
  -2  12   5        6.52       17.94      5.12 o 
  -1  12   5     2118.73     2148.22     45.89 o 
   0  12   5     1703.01     1750.69     39.55 o 
   1  12   5      854.04      862.76     26.29 o 
   2  12   5     1596.99     1653.28     40.61 o 
   3  12   5     1157.33     1163.26     33.88 o 
   4  12   5      583.76      552.36     23.04 o 
   5  12   5     1255.62     1191.18     36.96 o 
  -7  13   5        3.49       10.99      5.63 o 
  -6  13   5       45.34       65.59      9.43 o 
  -5  13   5       78.72       92.59     11.03 o 
  -4  13   5       47.05       54.10      7.01 o 
  -3  13   5      267.32      272.42     16.95 o 
  -2  13   5        5.01       17.51      4.46 o 
  -1  13   5        2.60        6.93      4.25 o 
   0  13   5        2.26       11.73      4.92 o 
   1  13   5      131.88      177.36     16.21 o 
   2  13   5       97.57      117.08     11.07 o 
   3  13   5       22.81       28.41      5.88 o 
   4  13   5      142.56      198.30     21.51 o 
   5  13   5        2.16        5.98      5.67 o 
  -6  14   5      302.85      344.98     25.23 o 
  -5  14   5       66.28       57.47     11.93 o 
  -4  14   5      659.91      721.80     25.26 o 
  -3  14   5      808.29      802.27     26.62 o 
  -2  14   5       17.99       27.32      5.64 o 
  -1  14   5     2597.72     2645.28     64.37 o 
   0  14   5     1017.38     1000.77     55.83 o 
   1  14   5      201.12      222.27     45.73 o 
   2  14   5     1436.66     1462.29     39.14 o 
   3  14   5      197.93      245.18     17.47 o 
   4  14   5      244.97      286.21     19.75 o 
  -6  15   5       11.37       28.14      8.34 o 
  -5  15   5      328.48      387.63     30.92 o 
  -4  15   5       60.72       76.23     12.31 o 
  -3  15   5      332.75      334.81     23.10 o 
  -2  15   5      969.52      981.99     54.88 o 
  -1  15   5       95.90      105.68     12.42 o 
   0  15   5     1437.73     1445.94     56.71 o 
   1  15   5      874.99      920.95     44.04 o 
   2  15   5       73.70       82.10     14.41 o 
   3  15   5      255.04      289.84     19.75 o 
   4  15   5      422.77      421.35     24.89 o 
  -5  16   5        0.39        0.61      5.42 o 
  -4  16   5       49.62       78.60     13.72 o 
  -3  16   5      115.45      119.23     13.30 o 
  -2  16   5        9.96       23.37      6.15 o 
  -1  16   5      190.13      196.76     17.89 o 
   0  16   5       31.91       57.30     11.55 o 
   1  16   5        5.70       14.37      7.82 o 
   2  16   5      256.97      208.20     24.18 o 
   3  16   5        0.25       -5.72      7.54 o 
  -4  17   5      106.58      110.00     16.96 o 
  -3  17   5      204.97      242.85     25.87 o 
  -2  17   5     1068.87     1084.27     39.82 o 
  -1  17   5      153.11      163.05     20.39 o 
   0  17   5      699.66      769.31     41.06 o 
   1  17   5      846.72      908.16     67.64 o 
   2  17   5       32.55       37.43     12.77 o 
  -2  18   5        2.85       15.88      5.69 o 
  -1  18   5      122.94      163.27     20.55 o 
   0  18   5       50.52       71.25     13.56 o 
  -9   0   6        0.73       -3.43      8.38 o 
  -8   0   6     1887.87     1969.52     67.07 o 
  -7   0   6      986.23      997.23     41.79 o 
  -6   0   6        2.34       14.22      9.53 o 
  -5   0   6     2060.30     2031.78     61.43 o 
  -4   0   6     5881.89     6236.54    136.74 o 
  -3   0   6      461.27      422.06     22.36 o 
  -2   0   6     3577.32     3651.94     87.43 o 
  -1   0   6     1313.39     1378.05     43.78 o 
   0   0   6     5732.14     5737.67    123.67 o 
   1   0   6     8499.16     8682.54    176.06 o 
   2   0   6       72.05       74.54      8.44 o 
   3   0   6     7424.22     7210.65    498.38 o 
   4   0   6     5771.55     5861.96    135.54 o 
   5   0   6      102.16      114.83     15.33 o 
   6   0   6      593.32      562.47     31.93 o 
   7   0   6      155.70      141.71     28.20 o 
  -9   1   6       51.19       37.29     20.77 o 
  -8   1   6       15.04       30.54      6.49 o 
  -7   1   6      390.88      399.37     17.45 o 
  -6   1   6      199.62      208.91     14.67 o 
  -5   1   6       50.75       69.52      8.58 o 
  -4   1   6      459.01      434.32     16.67 o 
  -3   1   6     1255.83     1258.18     30.12 o 
  -2   1   6     1455.77     1418.03     31.86 o 
  -1   1   6      279.34      236.99     12.85 o 
   0   1   6      654.42      667.40     19.95 o 
   1   1   6      482.97      477.33     14.18 o 
   2   1   6     2685.71     2667.26     39.58 o 
   3   1   6      101.06      111.76      8.61 o 
   4   1   6       24.36       34.63      7.58 o 
   5   1   6      557.69      553.61     21.27 o 
   6   1   6      116.97      140.38     12.89 o 
   7   1   6        5.25       27.12      5.25 o 
  -9   2   6        9.37        1.52      8.00 o 
  -8   2   6      948.68      960.27     35.18 o 
  -7   2   6     1741.48     1758.56     41.86 o 
  -6   2   6       83.79       93.82      9.93 o 
  -5   2   6      916.00      952.95     28.11 o 
  -4   2   6      694.84      664.69     27.86 o 
  -3   2   6      578.36      551.94     18.57 o 
  -2   2   6     1989.24     1878.36     38.58 o 
  -1   2   6       15.95       18.83      3.71 o 
   0   2   6     5119.36     5299.96     82.34 o 
   1   2   6     6815.02     6921.04     98.21 o 
   2   2   6      205.98      219.90      9.47 o 
   3   2   6     1254.98     1213.74     30.33 o 
   4   2   6     1574.94     1604.45     38.83 o 
   5   2   6      159.61      175.33     13.88 o 
   6   2   6      485.51      505.34     21.22 o 
   7   2   6      234.29      267.79     18.66 o 
  -9   3   6      689.91      783.05     39.51 o 
  -8   3   6      289.85      290.06     26.84 o 
  -7   3   6     1278.32     1249.29     33.86 o 
  -6   3   6     1688.54     1722.63     47.86 o 
  -5   3   6      539.30      508.89     19.07 o 
  -4   3   6     2652.80     2691.41     51.46 o 
  -3   3   6     4085.38     4025.29     69.19 o 
  -2   3   6       89.12       87.91      8.16 o 
  -1   3   6     6265.05     6246.58     94.45 o 
   0   3   6     5158.00     5353.06     95.83 o 
   1   3   6      168.68      188.99      9.87 o 
   2   3   6     5190.19     5101.28     72.08 o 
   3   3   6      152.45      167.50     10.65 o 
   4   3   6       72.15       97.48      8.44 o 
   5   3   6     1876.96     1848.40     44.28 o 
   6   3   6       87.36       98.82     10.46 o 
   7   3   6      357.37      366.47     28.77 o 
  -9   4   6        0.52       13.57      8.19 o 
  -8   4   6        0.02        6.44      5.37 o 
  -7   4   6      433.01      416.58     18.51 o 
  -6   4   6      223.37      233.82     16.01 o 
  -5   4   6        4.37        9.15      3.89 o 
  -4   4   6       98.56       98.16      9.47 o 
  -3   4   6      240.64      273.14     15.24 o 
  -2   4   6       36.10       39.70      5.61 o 
  -1   4   6      984.58      953.04     39.33 o 
   0   4   6      467.50      495.38     14.54 o 
   1   4   6      182.28      195.99     10.55 o 
   2   4   6       33.07       48.38      4.86 o 
   3   4   6      234.73      237.86     14.53 o 
   4   4   6      294.49      306.78     14.09 o 
   5   4   6      153.19      173.13     13.91 o 
   6   4   6       23.33       42.24      9.78 o 
  -9   5   6      710.45      778.79     41.18 o 
  -8   5   6      107.93      109.76     16.26 o 
  -7   5   6      582.81      610.43     26.21 o 
  -6   5   6     2783.29     2761.01     64.90 o 
  -5   5   6      671.56      662.91     22.32 o 
  -4   5   6     2662.57     2647.11     51.43 o 
  -3   5   6     5875.08     5748.63     90.23 o 
  -2   5   6       23.22       41.66      6.55 o 
  -1   5   6     3690.54     3672.26     73.65 o 
   0   5   6     3282.79     3351.30     51.63 o 
   1   5   6      198.23      211.12     10.93 o 
   2   5   6     2711.19     2659.89     62.97 o 
   3   5   6     2251.24     2308.36     42.20 o 
   4   5   6     1114.44     1074.25     26.98 o 
   5   5   6     1608.41     1648.79     41.46 o 
   6   5   6       36.23       45.91      8.94 o 
  -8   6   6      302.87      416.02     47.44 o 
  -7   6   6       96.45      110.19     16.26 o 
  -6   6   6      386.11      356.24     20.91 o 
  -5   6   6     1784.27     1791.95     47.91 o 
  -4   6   6      992.51     1003.05     27.76 o 
  -3   6   6      566.53      556.96     19.24 o 
  -2   6   6     3329.27     3249.50     58.03 o 
  -1   6   6     2710.51     2754.31     44.88 o 
   0   6   6      156.50      162.89      9.76 o 
   1   6   6     1989.03     1886.31     34.87 o 
   2   6   6       51.26       61.57      7.11 o 
   3   6   6      446.11      476.13     16.37 o 
   4   6   6       89.58       98.78      9.02 o 
   5   6   6        5.62       26.10      5.74 o 
   6   6   6      993.84     1014.57     43.96 o 
  -8   7   6       48.14       77.56     13.47 o 
  -7   7   6       18.17       36.37      8.84 o 
  -6   7   6     1432.22     1408.00     43.00 o 
  -5   7   6        1.34        7.55      4.10 o 
  -4   7   6      466.02      462.00     17.96 o 
  -3   7   6     1359.34     1350.14     32.69 o 
  -2   7   6        9.40       21.09      4.59 o 
  -1   7   6      727.45      764.71     19.84 o 
   0   7   6      750.30      745.21     30.08 o 
   1   7   6       73.11       90.32      7.69 o 
   2   7   6      302.94      305.25     15.05 o 
   3   7   6      747.05      702.83     22.24 o 
   4   7   6      281.15      288.29     20.73 o 
   5   7   6       72.13       93.39     11.48 o 
   6   7   6       15.37       28.35      9.34 o 
  -8   8   6      314.68      354.59     58.88 o 
  -7   8   6      499.07      497.58     33.86 o 
  -6   8   6      233.09      217.34     18.37 o 
  -5   8   6     3492.52     3306.39     74.44 o 
  -4   8   6     1271.59     1205.35     38.08 o 
  -3   8   6      852.13      880.64     25.55 o 
  -2   8   6     7686.43     7736.82    103.32 o 
  -1   8   6     1592.48     1592.50     31.80 o 
   0   8   6      567.44      548.08     16.72 o 
   1   8   6     2488.46     2561.63     44.28 o 
   2   8   6      220.34      247.10     14.24 o 
   3   8   6     1424.12     1449.39     45.85 o 
   4   8   6     1166.54     1158.50     33.41 o 
   5   8   6       88.92      120.68     12.38 o 
   6   8   6     1219.59     1154.50     43.07 o 
  -8   9   6        0.01        7.97     11.62 o 
  -7   9   6        1.31       18.32      8.48 o 
  -6   9   6        7.33       19.41      7.22 o 
  -5   9   6       12.61       30.35      6.38 o 
  -4   9   6      174.05      210.45     26.25 o 
  -3   9   6      218.30      227.58     14.32 o 
  -2   9   6       43.37       46.50      9.11 o 
  -1   9   6       62.26       77.85      7.30 o 
   0   9   6      281.86      288.80     12.78 o 
   1   9   6      164.81      193.61     13.35 o 
   2   9   6      247.66      275.96     19.55 o 
   3   9   6      224.59      250.28     19.55 o 
   4   9   6       73.88      101.01     12.24 o 
   5   9   6      179.13      207.32     16.21 o 
  -7  10   6      510.22      499.51     48.01 o 
  -6  10   6       54.53       84.40     15.24 o 
  -5  10   6     1840.00     1843.54     57.32 o 
  -4  10   6      501.78      500.74     23.67 o 
  -3  10   6      805.23      802.14     25.44 o 
  -2  10   6     3415.91     3478.05     56.53 o 
  -1  10   6      386.20      420.98     16.85 o 
   0  10   6      453.29      489.29     16.26 o 
   1  10   6      805.13      818.00     29.95 o 
   2  10   6      616.26      617.12     26.09 o 
   3  10   6      363.11      364.90     23.87 o 
   4  10   6      592.08      581.14     27.29 o 
   5  10   6      312.34      330.14     25.80 o 
  -7  11   6       38.63       56.80     12.63 o 
  -6  11   6     1243.53     1227.11     64.02 o 
  -5  11   6        0.28       15.96      8.79 o 
  -4  11   6      692.96      707.65     28.80 o 
  -3  11   6      771.26      799.05     25.82 o 
  -2  11   6      352.95      338.60     23.32 o 
  -1  11   6     2181.72     2162.73     46.48 o 
   0  11   6     1443.05     1403.04     35.04 o 
   1  11   6      133.37      171.16     15.81 o 
   2  11   6      873.13      923.89     40.47 o 
   3  11   6      978.17      950.37     35.63 o 
   4  11   6      147.72      192.82     18.69 o 
   5  11   6      527.58      575.88     29.67 o 
  -7  12   6        0.36       13.34     12.96 o 
  -6  12   6       63.88      127.29     19.66 o 
  -5  12   6       82.40       89.67     10.89 o 
  -4  12   6       65.01       74.36     10.11 o 
  -3  12   6        0.66        2.05      3.70 o 
  -2  12   6      193.16      235.70     15.87 o 
  -1  12   6      620.71      597.66     28.24 o 
   0  12   6        0.25       -2.20      3.78 o 
   1  12   6       19.26       30.79      6.77 o 
   2  12   6       73.78       83.94     11.65 o 
   3  12   6      143.61      155.45     15.97 o 
   4  12   6        0.14        5.56      7.49 o 
  -6  13   6      754.83      767.77     42.17 o 
  -5  13   6        3.84        6.32      9.91 o 
  -4  13   6      512.03      543.84     25.73 o 
  -3  13   6     1205.86     1275.05     35.24 o 
  -2  13   6       13.64       20.66      4.95 o 
  -1  13   6     2208.06     2136.63     56.16 o 
   0  13   6      722.78      710.69     36.39 o 
   1  13   6       71.43       99.37     15.20 o 
   2  13   6     1918.58     1972.12     72.86 o 
   3  13   6      537.57      584.70     28.41 o 
   4  13   6      332.36      367.04     26.32 o 
  -6  14   6        0.30       13.71      8.41 o 
  -5  14   6      209.43      271.30     28.20 o 
  -4  14   6       59.60       80.65      8.74 o 
  -3  14   6       33.30       44.78      6.14 o 
  -2  14   6      323.15      360.75     23.59 o 
  -1  14   6        6.99       20.94      5.76 o 
   0  14   6      371.92      375.79     30.32 o 
   1  14   6      423.31      477.91     30.09 o 
   2  14   6      121.35      129.48     14.33 o 
   3  14   6      212.22      227.45     20.61 o 
  -5  15   6       54.02       65.83     13.99 o 
  -4  15   6      224.37      281.75     18.82 o 
  -3  15   6      192.59      210.53     20.17 o 
  -2  15   6        1.26       18.82      5.96 o 
  -1  15   6      450.71      469.57     29.46 o 
   0  15   6      113.71      129.31     17.61 o 
   1  15   6       16.41       24.98     18.48 o 
   2  15   6      539.59      520.24     35.48 o 
  -4  16   6      158.13      167.64     28.20 o 
  -3  16   6       70.65       90.47     11.58 o 
  -2  16   6      696.92      750.52     31.87 o 
  -1  16   6      150.46      182.17     21.32 o 
   0  16   6      603.16      607.30     36.03 o 
   1  16   6      784.75      804.41     42.97 o 
  -2  17   6        1.58       15.58      6.51 o 
  -1  17   6       41.82       69.65     12.90 o 
   0  17   6        4.70       15.78      7.96 o 
  -8   1   7     1601.11     1593.87     41.86 o 
  -7   1   7     1707.09     1693.53     42.69 o 
  -6   1   7        4.06       11.93      4.38 o 
  -5   1   7     2173.48     2173.50     47.38 o 
  -4   1   7     2885.71     2835.06     55.39 o 
  -3   1   7        5.80        9.67      3.91 o 
  -2   1   7      929.01      868.29     25.29 o 
  -1   1   7     1159.29     1130.16     31.13 o 
   0   1   7     1527.27     1479.70     34.67 o 
   1   1   7     3690.46     3704.86     74.63 o 
   2   1   7      163.47      198.81     13.27 o 
   3   1   7     2245.02     2168.21     68.57 o 
   4   1   7     3482.05     3384.45     94.71 o 
   5   1   7       42.84       48.08     10.14 o 
   6   1   7      934.21      923.88     35.68 o 
  -8   2   7      271.29      297.69     18.92 o 
  -7   2   7      529.87      506.69     24.81 o 
  -6   2   7      849.51      827.72     27.11 o 
  -5   2   7      397.42      415.93     17.74 o 
  -4   2   7     1964.68     1882.02     42.14 o 
  -3   2   7       27.17       55.18     10.15 o 
  -2   2   7      271.51      285.99     14.97 o 
  -1   2   7     1524.78     1486.81     34.81 o 
   0   2   7     3581.04     3438.47     75.35 o 
   1   2   7       20.07       24.66      4.51 o 
   2   2   7     2321.52     2262.00     46.44 o 
   3   2   7     1443.98     1425.15     41.41 o 
   4   2   7       87.17       93.35     14.64 o 
   5   2   7      439.88      438.74     30.87 o 
   6   2   7       25.06       36.81      7.78 o 
  -8   3   7      117.26      151.21     25.34 o 
  -7   3   7      421.96      450.69     20.86 o 
  -6   3   7       31.05       34.26      5.96 o 
  -5   3   7     1415.37     1370.45     35.42 o 
  -4   3   7     1414.03     1380.53     43.70 o 
  -3   3   7       94.99       92.33      9.30 o 
  -2   3   7      339.86      338.88     15.26 o 
  -1   3   7       75.63       82.51      8.99 o 
   0   3   7       78.98       85.51      8.88 o 
   1   3   7       70.39      100.51      9.43 o 
   2   3   7      299.49      281.36     18.91 o 
   3   3   7     1710.22     1700.69    114.89 o 
   4   3   7      750.18      752.91     54.30 o 
   5   3   7       61.67       82.46     10.56 o 
   6   3   7       97.03      100.68     12.01 o 
  -8   4   7      331.84      345.84     30.69 o 
  -7   4   7      519.24      501.22     20.97 o 
  -6   4   7     1613.37     1549.69     39.70 o 
  -5   4   7      297.65      326.09     19.20 o 
  -4   4   7     2691.75     2584.95     52.86 o 
  -3   4   7     4999.80     4772.17     80.20 o 
  -2   4   7      402.41      374.00     15.83 o 
  -1   4   7     3016.75     2954.43     55.58 o 
   0   4   7     3438.27     3435.94     61.94 o 
   1   4   7       74.63       81.63      8.65 o 
   2   4   7     2239.80     2185.98     54.16 o 
   3   4   7     1577.39     1622.69     58.18 o 
   4   4   7      107.73      136.27     13.71 o 
   5   4   7     1827.43     1812.47     52.65 o 
   6   4   7      317.34      335.94     53.16 o 
  -8   5   7       24.92       19.35      7.82 o 
  -7   5   7        2.25       10.46      5.97 o 
  -6   5   7       46.87       47.53      7.62 o 
  -5   5   7      170.79      184.14     13.89 o 
  -4   5   7        3.26        4.73      4.51 o 
  -3   5   7     1284.16     1206.49     31.82 o 
  -2   5   7      487.13      486.31     18.42 o 
  -1   5   7     1253.63     1287.08     32.34 o 
   0   5   7       57.80       74.17      9.40 o 
   1   5   7      614.18      596.25     20.54 o 
   2   5   7      316.79      338.99     21.08 o 
   3   5   7        7.61       24.24      5.81 o 
   4   5   7       37.14       36.14      5.47 o 
   5   5   7        0.61        1.52      8.76 o 
  -8   6   7       59.20       78.34     13.78 o 
  -7   6   7      109.08      140.17     15.55 o 
  -6   6   7     1460.82     1411.95     44.31 o 
  -5   6   7       93.36      102.18     10.17 o 
  -4   6   7      227.55      237.45     15.19 o 
  -3   6   7     4158.39     3970.27     70.71 o 
  -2   6   7       13.30       14.70      3.64 o 
  -1   6   7     1649.33     1560.90     36.69 o 
   0   6   7     1953.59     1912.84     41.96 o 
   1   6   7        0.21        4.56      3.25 o 
   2   6   7     1536.49     1593.15     44.81 o 
   3   6   7     1070.69     1067.83     30.74 o 
   4   6   7       28.60       42.06      6.72 o 
   5   6   7      727.19      705.10     37.98 o 
  -8   7   7      398.18      464.71     37.20 o 
  -7   7   7      407.97      468.41     35.67 o 
  -6   7   7        1.39       -0.89      5.63 o 
  -5   7   7     1245.39     1164.66     43.54 o 
  -4   7   7      260.70      289.03     16.94 o 
  -3   7   7      831.88      778.97     24.89 o 
  -2   7   7     2665.47     2697.20     53.53 o 
  -1   7   7     1604.09     1546.30     36.89 o 
   0   7   7      801.94      826.55     25.27 o 
   1   7   7     3854.74     3640.91     84.66 o 
   2   7   7     1520.91     1519.33     43.71 o 
   3   7   7      215.84      258.90     16.77 o 
   4   7   7      738.29      789.64     31.52 o 
   5   7   7        1.41        5.28      7.41 o 
  -7   8   7       44.34       44.80     11.16 o 
  -6   8   7      147.33      170.79     16.79 o 
  -5   8   7        2.38       14.54      4.74 o 
  -4   8   7      128.56      124.16     12.32 o 
  -3   8   7      794.18      775.78     24.97 o 
  -2   8   7       30.89       54.16      7.08 o 
  -1   8   7       76.18       77.47      8.49 o 
   0   8   7       25.80       29.02      6.03 o 
   1   8   7        2.83       11.89      4.59 o 
   2   8   7       56.55       79.47      9.95 o 
   3   8   7       51.65       54.55      8.98 o 
   4   8   7       69.46       67.81     11.99 o 
   5   8   7        4.56        5.14     14.29 o 
  -7   9   7      521.98      565.82     35.91 o 
  -6   9   7        5.17       26.81      6.38 o 
  -5   9   7     1196.14     1207.68     40.91 o 
  -4   9   7     1014.63      997.37     47.54 o 
  -3   9   7      362.74      385.64     18.16 o 
  -2   9   7     6724.79     6913.33    109.55 o 
  -1   9   7      863.25      812.20     25.47 o 
   0   9   7      465.64      470.58     18.71 o 
   1   9   7     1845.17     1946.67     51.35 o 
   2   9   7      283.76      341.62     21.25 o 
   3   9   7      286.68      311.72     22.33 o 
   4   9   7      653.77      684.39     30.07 o 
  -7  10   7       30.65       28.92     18.48 o 
  -6  10   7      536.12      562.88     28.14 o 
  -5  10   7       37.78       39.26      7.91 o 
  -4  10   7      154.62      184.06     26.68 o 
  -3  10   7     1029.90     1003.91     35.91 o 
  -2  10   7       33.58       42.94      6.55 o 
  -1  10   7      239.40      258.22     16.21 o 
   0  10   7      465.18      464.66     22.68 o 
   1  10   7       11.73       21.29     12.38 o 
   2  10   7      275.41      341.57     31.49 o 
   3  10   7      172.43      190.59     18.09 o 
   4  10   7       58.85      100.91     15.38 o 
  -6  11   7        1.97        1.32      6.13 o 
  -5  11   7      129.77      132.01     14.34 o 
  -4  11   7      219.31      227.86     27.21 o 
  -3  11   7       86.35      111.08     12.91 o 
  -2  11   7     1497.76     1494.24     45.29 o 
  -1  11   7      126.19      149.54     13.53 o 
   0  11   7       87.25      114.87     15.33 o 
   1  11   7     1018.16     1037.49     45.30 o 
   2  11   7      108.44      121.67     13.50 o 
   3  11   7      162.58      204.07     39.06 o 
   4  11   7       86.61      122.61     13.99 o 
  -6  12   7     1272.44     1281.93     57.39 o 
  -5  12   7      144.31      180.79     17.92 o 
  -4  12   7      274.69      308.66     23.09 o 
  -3  12   7     1653.32     1664.87     50.16 o 
  -2  12   7       26.60       51.17     13.41 o 
  -1  12   7     1013.66     1031.00     44.83 o 
   0  12   7      744.25      799.62     38.19 o 
   1  12   7       26.97       45.38      7.05 o 
   2  12   7     1369.03     1404.59     45.90 o 
   3  12   7      426.32      469.36     27.14 o 
  -5  13   7       82.94       91.43     11.52 o 
  -4  13   7      104.08      126.40     14.89 o 
  -3  13   7       29.35       50.10      8.40 o 
  -2  13   7       81.43      100.72     15.30 o 
  -1  13   7       38.50       39.10      8.46 o 
   0  13   7        0.14       10.29      9.53 o 
   1  13   7        7.82        9.23      6.22 o 
   2  13   7       12.53       21.85     11.35 o 
   3  13   7       18.02       47.06      7.99 o 
  -4  14   7      108.35      179.78     17.74 o 
  -3  14   7      472.07      521.79     32.07 o 
  -2  14   7       68.35       55.52     24.96 o 
  -1  14   7      917.68      905.04     64.40 o 
   0  14   7      499.18      581.89     50.68 o 
   1  14   7        0.19        1.83      7.05 o 
   2  14   7      790.82      787.56     33.95 o 
  -3  15   7        0.22       10.74     14.86 o 
  -2  15   7      582.88      634.30     36.47 o 
  -1  15   7       57.41       80.41     20.58 o 
   0  15   7       20.40       25.15     12.96 o 
   1  15   7      723.42      762.14     57.54 o 
  -8   0   8      317.18      354.84     30.42 o 
  -7   0   8     1510.45     1541.93     59.38 o 
  -6   0   8       69.13       63.86     13.91 o 
  -5   0   8     4763.12     4676.59    130.71 o 
  -4   0   8     2472.22     2404.92    102.89 o 
  -3   0   8       90.34       85.54     13.98 o 
  -2   0   8     3773.95     3789.85     98.07 o 
  -1   0   8     3922.02     3941.32    100.23 o 
   0   0   8        0.34       16.95      5.25 o 
   1   0   8      279.34      370.71     24.68 o 
   2   0   8      222.90      205.14     20.83 o 
   3   0   8     1075.06     1030.79     64.78 o 
   4   0   8     1546.45     1652.69     89.17 o 
   5   0   8        2.84       14.86      8.76 o 
  -8   1   8      156.23      178.74     15.02 o 
  -7   1   8        3.30       17.31      4.44 o 
  -6   1   8      231.64      237.54     16.97 o 
  -5   1   8       26.97       39.64      6.18 o 
  -4   1   8     1060.32      952.16     29.15 o 
  -3   1   8      437.06      435.06     18.19 o 
  -2   1   8       16.50       25.94      5.13 o 
  -1   1   8      115.30      130.33     11.49 o 
   0   1   8      287.80      306.16     17.10 o 
   1   1   8      137.10      160.21     13.16 o 
   2   1   8       57.09       58.58      9.10 o 
   3   1   8      195.82      212.79     23.58 o 
   4   1   8       27.70       49.21     10.50 o 
   5   1   8      371.11      406.56     41.92 o 
  -8   2   8      245.07      230.69     17.06 o 
  -7   2   8      598.22      650.06     25.19 o 
  -6   2   8        0.00        2.90      6.55 o 
  -5   2   8     2119.27     2091.08     61.11 o 
  -4   2   8     2933.65     2649.04     55.23 o 
  -3   2   8       34.71       38.27      6.12 o 
  -2   2   8     1508.41     1506.27     45.32 o 
  -1   2   8     1302.89     1316.03     34.25 o 
   0   2   8       56.57       62.76     10.40 o 
   1   2   8      672.18      667.45     26.79 o 
   2   2   8       25.10       35.68      7.05 o 
   3   2   8      686.78      763.64    105.37 o 
   4   2   8      694.85      721.66     38.38 o 
   5   2   8        1.69       12.03     12.96 o 
  -8   3   8      441.74      482.81     27.28 o 
  -7   3   8       87.13      101.96     10.44 o 
  -6   3   8     1864.01     1914.86     46.98 o 
  -5   3   8      697.42      671.75     24.52 o 
  -4   3   8     1598.26     1532.88     38.88 o 
  -3   3   8     2253.99     2280.88     49.28 o 
  -2   3   8      278.54      312.78     17.69 o 
  -1   3   8     1710.59     1603.73     59.95 o 
   0   3   8     2082.53     2071.18     45.71 o 
   1   3   8        0.03        6.15      3.94 o 
   2   3   8     1565.32     1540.85     45.29 o 
   3   3   8     1270.70     1264.65     40.98 o 
   4   3   8       43.59       35.44     11.81 o 
   5   3   8      899.64      826.74     72.21 o 
  -8   4   8       26.96       34.69     12.96 o 
  -7   4   8       14.40       27.67      5.91 o 
  -6   4   8       15.83       38.63      6.70 o 
  -5   4   8       14.93       20.66      5.09 o 
  -4   4   8      284.43      257.74     16.79 o 
  -3   4   8       56.22       67.22      8.10 o 
  -2   4   8       51.63       60.15      7.67 o 
  -1   4   8       76.69       72.12      8.83 o 
   0   4   8      311.85      296.45     17.26 o 
   1   4   8        3.03       20.36      7.78 o 
   2   4   8      183.71      189.21     16.85 o 
   3   4   8        6.32       14.20      5.09 o 
   4   4   8        0.30        7.70      7.49 o 
   5   4   8       22.23       71.26     19.82 o 
  -7   5   8       54.50       55.81      9.82 o 
  -6   5   8     1278.01     1249.64     36.26 o 
  -5   5   8      220.59      226.26     16.32 o 
  -4   5   8      521.19      484.00     26.95 o 
  -3   5   8     2730.57     2581.07     54.13 o 
  -2   5   8      194.47      227.26     15.50 o 
  -1   5   8     2564.17     2399.02     50.77 o 
   0   5   8     2888.51     2856.44     57.16 o 
   1   5   8        0.06       16.58      4.59 o 
   2   5   8     1329.98     1361.06     42.77 o 
   3   5   8     1146.73     1247.71     41.14 o 
   4   5   8        8.09       28.98      9.15 o 
  -7   6   8      578.17      665.93     38.26 o 
  -6   6   8      116.54      138.36     15.48 o 
  -5   6   8      416.97      407.28     20.66 o 
  -4   6   8      237.17      254.32     16.94 o 
  -3   6   8      487.15      484.94     27.28 o 
  -2   6   8      967.35      923.38     28.36 o 
  -1   6   8      225.50      244.97     16.29 o 
   0   6   8      743.59      736.75     24.83 o 
   1   6   8     1603.28     1635.24     47.33 o 
   2   6   8      831.74      840.53     32.20 o 
   3   6   8       25.65       45.53      7.59 o 
   4   6   8      504.88      496.91     54.49 o 
  -7   7   8        0.02        2.78      6.35 o 
  -6   7   8       91.93      108.89     14.28 o 
  -5   7   8       68.45       93.00     18.96 o 
  -4   7   8       20.76       39.50      6.22 o 
  -3   7   8     1001.60      998.83     30.17 o 
  -2   7   8        6.56       14.22      3.95 o 
  -1   7   8      335.07      345.22     18.90 o 
   0   7   8      652.84      617.91     23.38 o 
   1   7   8        1.24        7.03      5.43 o 
   2   7   8      679.29      694.53     29.12 o 
   3   7   8      320.86      377.87     35.44 o 
   4   7   8        6.48       19.05     13.34 o 
  -7   8   8      919.71      896.19     47.34 o 
  -6   8   8       89.77       97.91     12.53 o 
  -5   8   8      525.43      553.74     28.00 o 
  -4   8   8      809.80      836.82     27.79 o 
  -3   8   8      130.66      120.45     11.47 o 
  -2   8   8     2175.51     2091.54     47.76 o 
  -1   8   8      632.53      616.00     22.71 o 
   0   8   8      675.64      694.16     24.35 o 
   1   8   8     3249.65     3296.52     76.15 o 
   2   8   8      420.79      465.50     34.34 o 
   3   8   8      205.47      207.42     25.72 o 
   4   8   8     1096.97     1045.58     58.88 o 
  -6   9   8      252.20      287.07     22.95 o 
  -5   9   8        5.34       13.63      5.60 o 
  -4   9   8       64.85       78.00     11.11 o 
  -3   9   8      149.01      169.16     13.67 o 
  -2   9   8       46.11       64.83      8.37 o 
  -1   9   8       37.80       56.08      7.44 o 
   0   9   8        5.42        6.55      7.19 o 
   1   9   8        2.05        7.32      4.89 o 
   2   9   8       11.24       32.59     12.38 o 
   3   9   8       26.21       28.69      9.29 o 
  -6  10   8      135.19      155.33     16.13 o 
  -5  10   8       75.89      115.40     14.43 o 
  -4  10   8      477.51      516.40     26.21 o 
  -3  10   8        6.21       17.08      5.18 o 
  -2  10   8     1277.67     1294.96     36.04 o 
  -1  10   8      232.22      234.64     16.41 o 
   0  10   8      640.56      652.38     34.07 o 
   1  10   8     2617.17     2419.41    100.22 o 
   2  10   8      409.27      441.96     34.89 o 
   3  10   8      180.32      220.91     24.52 o 
  -5  11   8      471.32      513.49     29.53 o 
  -4  11   8       49.55       52.94     10.96 o 
  -3  11   8     1288.11     1288.70     62.35 o 
  -2  11   8       33.06       43.98     13.89 o 
  -1  11   8      547.16      593.43     22.89 o 
   0  11   8      957.35     1002.59     67.07 o 
   1  11   8        6.81       17.87      8.41 o 
   2  11   8      675.22      646.60     37.11 o 
  -5  12   8        3.17       21.66      6.44 o 
  -4  12   8        0.08       17.16      7.06 o 
  -3  12   8       24.37       41.20      7.71 o 
  -2  12   8       19.30       27.35      9.29 o 
  -1  12   8        4.68       14.48     12.58 o 
   0  12   8        0.28       -7.24      8.00 o 
   1  12   8       82.27      101.51     16.27 o 
   2  12   8      143.28      152.32     19.79 o 
  -4  13   8      190.85      254.47     21.64 o 
  -3  13   8      907.19      941.20     37.67 o 
  -2  13   8       90.73      132.01     21.34 o 
  -1  13   8      284.37      322.00     44.20 o 
   0  13   8      898.96      934.76     67.07 o 
   1  13   8       59.71       79.08     13.98 o 
  -2  14   8      380.48      427.42     34.83 o 
  -1  14   8       71.54       75.45     20.96 o 
  -7   1   9      777.38      790.27     29.32 o 
  -6   1   9        9.98        5.37      4.87 o 
  -5   1   9     1149.28     1115.60     38.67 o 
  -4   1   9     2007.26     1888.47     57.01 o 
  -3   1   9       25.08       29.18      5.73 o 
  -2   1   9     3114.72     2943.12     60.68 o 
  -1   1   9     2523.23     2410.43     52.87 o 
   0   1   9       10.47       17.64      5.37 o 
   1   1   9     1632.40     1629.01     41.20 o 
   2   1   9      717.34      695.19     37.71 o 
   3   1   9       17.47       44.58     16.77 o 
   4   1   9      755.45      791.48     60.59 o 
  -7   2   9        0.44       16.76      5.40 o 
  -6   2   9      771.48      753.60     27.91 o 
  -5   2   9      613.50      596.43     23.88 o 
  -4   2   9       60.19       59.51      8.75 o 
  -3   2   9     1206.96     1154.05     33.86 o 
  -2   2   9       91.84      100.89     10.33 o 
  -1   2   9      873.78      781.43     26.57 o 
   0   2   9      593.29      634.76     23.56 o 
   1   2   9       39.43       41.05      7.13 o 
   2   2   9      772.38      804.17     32.44 o 
   3   2   9      717.40      750.33     40.54 o 
  -7   3   9        6.86       17.71      5.64 o 
  -6   3   9        4.81       12.12      4.73 o 
  -5   3   9      255.70      263.51     18.31 o 
  -4   3   9      195.63      153.47     13.33 o 
  -3   3   9       14.37       18.75      6.60 o 
  -2   3   9     1358.35     1264.94     35.54 o 
  -1   3   9     1538.72     1507.95     43.56 o 
   0   3   9      147.90      131.65     12.46 o 
   1   3   9      184.09      187.46     17.44 o 
   2   3   9      147.26      148.32     18.98 o 
   3   3   9       49.64       92.24     15.68 o 
  -7   4   9        0.09        6.72      4.85 o 
  -6   4   9      954.76      925.64     32.07 o 
  -5   4   9      545.46      497.98     22.36 o 
  -4   4   9      166.76      179.51     14.83 o 
  -3   4   9     2026.37     1984.35     47.45 o 
  -2   4   9      547.50      542.17     21.75 o 
  -1   4   9     1010.96      980.42     30.52 o 
   0   4   9     2758.26     2752.41     58.12 o 
   1   4   9       63.13       73.89     10.81 o 
   2   4   9     1250.19     1239.43     42.35 o 
   3   4   9     1172.69     1096.45     50.33 o 
  -6   5   9       84.58       96.13     11.06 o 
  -5   5   9        4.69       12.28      4.94 o 
  -4   5   9      164.23      196.95     15.85 o 
  -3   5   9       49.20       61.36      7.84 o 
  -2   5   9       17.75       12.64      7.79 o 
  -1   5   9        0.06        1.80      4.02 o 
   0   5   9      201.71      192.99     15.08 o 
   1   5   9      391.37      413.40     25.72 o 
   2   5   9       38.91       32.89      8.55 o 
   3   5   9       84.06      104.94     17.46 o 
  -6   6   9      537.69      541.85     46.07 o 
  -5   6   9      334.94      309.52     20.10 o 
  -4   6   9      157.03      191.61     15.45 o 
  -3   6   9      974.16      951.77     49.79 o 
  -2   6   9      214.23      218.78     21.38 o 
  -1   6   9      398.97      396.53     20.59 o 
   0   6   9     1308.00     1278.52     36.14 o 
   1   6   9        1.73        3.76      5.33 o 
   2   6   9      508.06      506.40     33.58 o 
   3   6   9      495.63      525.52     27.28 o 
  -6   7   9      143.08      172.04     17.79 o 
  -5   7   9      559.53      506.95     29.21 o 
  -4   7   9     1105.08     1052.14     32.95 o 
  -3   7   9      104.39      135.17     13.59 o 
  -2   7   9      681.35      681.28     25.14 o 
  -1   7   9      305.27      360.39     21.40 o 
   0   7   9      355.02      327.04     23.46 o 
   1   7   9     1374.98     1291.72     43.71 o 
   2   7   9      299.20      298.87     23.22 o 
  -5   8   9       20.54       19.52      6.78 o 
  -4   8   9        0.07       10.39      4.82 o 
  -3   8   9        0.04       13.29      4.62 o 
  -2   8   9        0.22       12.47      7.21 o 
  -1   8   9       29.39       56.67      7.94 o 
   0   8   9       36.16       61.97      9.47 o 
   1   8   9       14.44       23.04      7.26 o 
   2   8   9       57.18       48.24     11.97 o 
  -5   9   9      427.48      488.47     30.92 o 
  -4   9   9      726.91      748.46     32.97 o 
  -3   9   9       57.60       64.73      8.46 o 
  -2   9   9      610.10      584.18     23.55 o 
  -1   9   9      767.74      726.04     26.56 o 
   0   9   9      173.13      221.74     25.07 o 
   1   9   9     1613.57     1545.61     88.03 o 
   2   9   9      380.57      418.26     62.88 o 
  -4  10   9       49.37       48.50      9.25 o 
  -3  10   9      526.01      547.53     28.86 o 
  -2  10   9      217.93      247.49     17.76 o 
  -1  10   9      145.64      165.16     16.74 o 
   0  10   9      856.25      848.60     43.34 o 
   1  10   9       16.71       24.94      8.88 o 
  -3  11   9        4.45       10.88      8.85 o 
  -2  11   9       90.58      128.01     13.80 o 
  -1  11   9       62.44       64.07      9.74 o 
   0  11   9       31.93       29.42     14.48 o 
  -6   0  10      133.58      158.17     20.85 o 
  -5   0  10      254.48      247.71     26.61 o 
  -4   0  10      826.47      716.90     38.93 o 
  -3   0  10       27.15       26.56      8.24 o 
  -2   0  10     3048.35     2811.83     86.76 o 
  -1   0  10     1762.10     1712.17     95.65 o 
   0   0  10        2.78        9.35      7.49 o 
   1   0  10     1725.86     1559.18     62.88 o 
   2   0  10      838.67      859.31     63.64 o 
  -6   1  10       56.55       53.57      7.81 o 
  -5   1  10      147.90      134.12     15.60 o 
  -4   1  10       25.43       23.85      5.77 o 
  -3   1  10      312.60      308.90     20.33 o 
  -2   1  10      101.27      113.45     11.73 o 
  -1   1  10      126.81      128.21     12.86 o 
   0   1  10      232.45      241.76     17.85 o 
   1   1  10        9.64       24.19      6.85 o 
   2   1  10       11.48       25.49     10.34 o 
  -5   2  10      165.00      171.74     15.11 o 
  -4   2  10      246.20      250.18     18.62 o 
  -3   2  10       33.63       34.50     10.23 o 
  -2   2  10     1008.74      958.47     31.70 o 
  -1   2  10      971.38      918.75     30.76 o 
   0   2  10        4.07       15.16      4.96 o 
   1   2  10     1187.21     1141.43     41.55 o 
   2   2  10     1081.34     1017.17     61.73 o 
  -5   3  10      445.39      397.53     23.41 o 
  -4   3  10       95.56       91.67     11.05 o 
  -3   3  10     1149.34     1129.98     35.17 o 
  -2   3  10      488.65      452.51     23.86 o 
  -1   3  10      269.65      291.58     19.44 o 
   0   3  10     1234.53     1207.71     36.19 o 
   1   3  10      202.97      214.71     19.95 o 
   2   3  10      200.35      203.82     46.11 o 
  -5   4  10        2.91        8.99      4.53 o 
  -4   4  10       20.70       32.07      6.11 o 
  -3   4  10       84.01      105.64     11.60 o 
  -2   4  10       22.63       29.18      6.37 o 
  -1   4  10       51.36       55.79      7.94 o 
   0   4  10       56.24       64.45      8.61 o 
   1   4  10      124.94      128.67     22.39 o 
  -5   5  10      628.68      565.68     24.70 o 
  -4   5  10        9.82       19.35      6.28 o 
  -3   5  10      979.97      963.62     37.22 o 
  -2   5  10      366.94      368.96     21.99 o 
  -1   5  10      215.76      259.84     18.45 o 
   0   5  10     1103.09     1022.56     47.78 o 
   1   5  10      121.81      109.30     13.43 o 
  -4   6  10      742.94      723.35     27.92 o 
  -3   6  10      163.64      203.19     16.53 o 
  -2   6  10       88.09       86.46     11.99 o 
  -1   6  10      256.40      258.97     23.93 o 
   0   6  10        0.77        4.41      5.02 o 
   1   6  10      165.64      184.29     18.44 o 
  -4   7  10        0.39       11.03      8.47 o 
  -3   7  10      184.73      212.33     16.72 o 
  -2   7  10      105.55      107.71     11.17 o 
  -1   7  10       46.87       73.90      9.18 o 
   0   7  10      255.18      250.57     21.76 o 
  -3   8  10      117.45      131.02     12.38 o 
  -2   8  10      335.94      350.73     21.84 o 
  -1   8  10      924.73      940.92     37.10 o 
  -2   1  11      581.59      566.69     24.62 o 
                                                 
